# Supplementary material for: Antigenic drift and subtype interference shape A(H3N2) epidemic dynamics in the United States
Source: medRxiv. 2024 May 22:2023.10.02.23296453. Originally published 2023 Oct 3. Preprint. [Version 2] doi: 10.1101/2023.10.02.23296453 (PMC10593063; doi:10.1101/2023.10.02.23296453)
Supplement: Supplement 1 [file media-1.xlsx]

## Sheet: blab_perofsky-ili-antigenicity_
strain	accession	originating_lab	submitting_lab	segment
A/AbuDhabi/1/2017	EPI1179733	Shaikh Khalifa Medical City	Centers for Disease Control and Prevention	HA
A/AbuDhabi/1/2019	EPI1447910	Shaikh Khalifa Medical City	Centers for Disease Control and Prevention	HA
A/AbuDhabi/11/2019	EPI1448395	Shaikh Khalifa Medical City	Centers for Disease Control and Prevention	HA
A/AbuDhabi/111/2018	EPI1332614	Shaikh Khalifa Medical City	Centers for Disease Control and Prevention	HA
A/AbuDhabi/112/2018	EPI1349965	Shaikh Khalifa Medical City	Centers for Disease Control and Prevention	HA
A/AbuDhabi/114/2018	EPI1350046	Shaikh Khalifa Medical City	Centers for Disease Control and Prevention	HA
A/AbuDhabi/115/2018	EPI1350110	Shaikh Khalifa Medical City	Centers for Disease Control and Prevention	HA
A/AbuDhabi/116/2018	EPI1336766	Shaikh Khalifa Medical City	Centers for Disease Control and Prevention	HA
A/AbuDhabi/117/2018	EPI1336575	Shaikh Khalifa Medical City	Centers for Disease Control and Prevention	HA
A/AbuDhabi/12/2017	EPI1179828	Shaikh Khalifa Medical City	Centers for Disease Control and Prevention	HA
A/AbuDhabi/123/2018	EPI1336583	Shaikh Khalifa Medical City	Centers for Disease Control and Prevention	HA
A/AbuDhabi/128/2018	EPI1349981	Shaikh Khalifa Medical City	Centers for Disease Control and Prevention	HA
A/AbuDhabi/129/2018	EPI1350102	Shaikh Khalifa Medical City	Centers for Disease Control and Prevention	HA
A/AbuDhabi/13/2017	EPI1179741	Shaikh Khalifa Medical City	Centers for Disease Control and Prevention	HA
A/AbuDhabi/132/2018	EPI1336837	Shaikh Khalifa Medical City	Centers for Disease Control and Prevention	HA
A/AbuDhabi/14/2017	EPI1179836	Shaikh Khalifa Medical City	Centers for Disease Control and Prevention	HA
A/AbuDhabi/16/2017	EPI1179860	Shaikh Khalifa Medical City	Centers for Disease Control and Prevention	HA
A/AbuDhabi/19/2019	EPI1438319	Shaikh Khalifa Medical City	Centers for Disease Control and Prevention	HA
A/AbuDhabi/217/2017	EPI1248987	Shaikh Khalifa Medical City	Centers for Disease Control and Prevention	HA
A/AbuDhabi/218/2017	EPI1248723	Shaikh Khalifa Medical City	Centers for Disease Control and Prevention	HA
A/AbuDhabi/22/2019	EPI1432781	Shaikh Khalifa Medical City	Centers for Disease Control and Prevention	HA
A/AbuDhabi/24/2017	EPI1179932	Shaikh Khalifa Medical City	Centers for Disease Control and Prevention	HA
A/AbuDhabi/240/2018	EPI1245538	Shaikh Khalifa Medical City	Centers for Disease Control and Prevention	HA
A/AbuDhabi/53/2019	EPI1586136	Shaikh Khalifa Medical City	Centers for Disease Control and Prevention	HA
A/AbuDhabi/54/2019	EPI1606531	Shaikh Khalifa Medical City	Centers for Disease Control and Prevention	HA
A/AbuDhabi/7/2019	EPI1448411	Shaikh Khalifa Medical City	Centers for Disease Control and Prevention	HA
A/AbuDhabi/8/2017	EPI1179805	Shaikh Khalifa Medical City	Centers for Disease Control and Prevention	HA
A/AbuDhabi/8/2019	EPI1448379	Shaikh Khalifa Medical City	Centers for Disease Control and Prevention	HA
A/AbuDhabi/97/2018	EPI1329224	Shaikh Khalifa Medical City	Centers for Disease Control and Prevention	HA
A/AbuDhabi/98/2018	EPI1329232	Shaikh Khalifa Medical City	Centers for Disease Control and Prevention	HA
A/Abudhabi/62/2019	EPI1636494	Shaikh Khalifa Medical City	Centers for Disease Control and Prevention	HA
A/Abudhabi/63/2019	EPI1636470	Shaikh Khalifa Medical City	Centers for Disease Control and Prevention	HA
A/Abudhabi/66/2019	EPI1636623	Shaikh Khalifa Medical City	Centers for Disease Control and Prevention	HA
A/Abudhabi/69/2019	EPI1636422	Shaikh Khalifa Medical City	Centers for Disease Control and Prevention	HA
A/Acores/SU43/2012	EPI416999	Instituto Nacional De Saude	National Institute For Medical Research	HA
A/Acre/135094-IEC/2015	EPI670579	National Influenza Center	Centers for Disease Control and Prevention	HA
A/Acre/15093/2010	EPI271536	Instituto Adolfo Lutz	Other Database Import	HA
A/Acre/26954/2010	EPI271537	Instituto Adolfo Lutz	Other Database Import	HA
A/Adana/111/2014	EPI505187	Refik Saydam National Public Health Agency	National Institute For Medical Research	HA
A/Adana/199/2014	EPI505193	Refik Saydam National Public Health Agency	National Institute For Medical Research	HA
A/Adana/223/2014	EPI505195	Refik Saydam National Public Health Agency	National Institute For Medical Research	HA
A/Adjame/GR1272/2011	EPI352744	Pasteur Institut of Coite D'ivoire	National Institute For Medical Research	HA
A/Adjame/GR1327/2011	EPI352742	Pasteur Institut of Coite D'ivoire	National Institute For Medical Research	HA
A/Adjame/GR429/2012	EPI405863	Pasteur Institut of Coite D'ivoire	National Institute For Medical Research	HA
A/Adjame/GR765/2011	EPI352740	Pasteur Institut of Coite D'ivoire	National Institute For Medical Research	HA
A/Afghanistan/243/2016	EPI840542	National Public Health Laboratory	Centers for Disease Control and Prevention	HA
A/Afghanistan/2950/2009	EPI254577	U.S. Air Force School of Aerospace Medicine	Centers for Disease Control and Prevention	HA
A/Afghanistan/428/2017	EPI1142462	National Public Health Laboratory	Centers for Disease Control and Prevention	HA
A/Afghanistan/438/2017	EPI1142486	National Public Health Laboratory	Centers for Disease Control and Prevention	HA
A/Afghanistan/616/2017	EPI1197029	National Public Health Laboratory	Centers for Disease Control and Prevention	HA
A/Afghanistan/833/2017	EPI1197229	National Public Health Laboratory	Centers for Disease Control and Prevention	HA
A/Afghanistan/AF1168/2008	EPI152131	U.S. Air Force School of Aerospace Medicine	Other Database Import	HA
A/Afghanistan/AF1169/2008	EPI152132	U.S. Air Force School of Aerospace Medicine	Other Database Import	HA
A/Afghanistan/AF1170/2008	EPI152133	U.S. Air Force School of Aerospace Medicine	Other Database Import	HA
A/Afghanistan/AF1171/2008	EPI152134	U.S. Air Force School of Aerospace Medicine	Other Database Import	HA
A/Afghanistan/AF1172/2008	EPI152135	U.S. Air Force School of Aerospace Medicine	Other Database Import	HA
A/Afghanistan/AF1173/2008	EPI152136	U.S. Air Force School of Aerospace Medicine	Other Database Import	HA
A/Agadir/87/2011	EPI352753	Institut National D'Hygiene	National Institute For Medical Research	HA
A/Aichi/101/2008	EPI173650	Aichi Prefectural Institute of Public Health	Other Database Import	HA
A/Aichi/103/2008	EPI173651	Aichi Prefectural Institute of Public Health	Other Database Import	HA
A/Aichi/106/2008	EPI173652	Aichi Prefectural Institute of Public Health	Other Database Import	HA
A/Aichi/107/2008	EPI173653	Aichi Prefectural Institute of Public Health	Other Database Import	HA
A/Aichi/108/2016	EPI867794	Aichi Prefectural Institute of Public Health	National Institute of Infectious Diseases (niid)	HA
A/Aichi/113/2005	EPI226623	Aichi Prefectural Institute of Public Health	Other Database Import	HA
A/Aichi/114/2008	EPI173654	Aichi Prefectural Institute of Public Health	Other Database Import	HA
A/Aichi/115/2008	EPI169084	Aichi Prefectural Institute of Public Health	National Institute of Infectious Diseases (niid)	HA
A/Aichi/116/2013	EPI475366	Aichi Prefectural Institute of Public Health	National Institute of Infectious Diseases (niid)	HA
A/Aichi/118/2013	EPI475372	Aichi Prefectural Institute of Public Health	National Institute of Infectious Diseases (niid)	HA
A/Aichi/118/2019	EPI1583568	Aichi Prefectural Institute of Public Health	National Institute of Infectious Diseases (niid)	HA
A/Aichi/119/2013	EPI497554	Aichi Prefectural Institute of Public Health	Aichi Prefectural Institute of Public Health	HA
A/Aichi/123/2013	EPI498015	Aichi Prefectural Institute of Public Health	National Institute of Infectious Diseases (niid)	HA
A/Aichi/124/2013	EPI498017	Aichi Prefectural Institute of Public Health	National Institute of Infectious Diseases (niid)	HA
A/Aichi/125/2013	EPI505133	Aichi Prefectural Institute of Public Health	National Institute of Infectious Diseases (niid)	HA
A/Aichi/129/2013	EPI539365	Aichi Prefectural Institute of Public Health	Aichi Prefectural Institute of Public Health	HA
A/Aichi/130/2013	EPI539367	Aichi Prefectural Institute of Public Health	Aichi Prefectural Institute of Public Health	HA
A/Aichi/142/2016	EPI959283	Aichi Prefectural Institute of Public Health	National Institute of Infectious Diseases (niid)	HA
A/Aichi/145/2005	EPI1384	Aichi Prefectural Institute of Public Health	Other Database Import	HA
A/Aichi/145/2013	EPI539369	Aichi Prefectural Institute of Public Health	Aichi Prefectural Institute of Public Health	HA
A/Aichi/15/2006	EPI224507	Aichi Prefectural Institute of Public Health	Other Database Import	HA
A/Aichi/158/2009	EPI187670	Aichi Prefectural Institute of Public Health	National Institute of Infectious Diseases (niid)	HA
A/Aichi/161/2009	EPI187671	Aichi Prefectural Institute of Public Health	National Institute of Infectious Diseases (niid)	HA
A/Aichi/164/2005	EPI1382	Aichi Prefectural Institute of Public Health	Other Database Import	HA
A/Aichi/165/2005	EPI1380	Aichi Prefectural Institute of Public Health	Other Database Import	HA
A/Aichi/167/2005	EPI1376	Aichi Prefectural Institute of Public Health	Other Database Import	HA
A/Aichi/168/2011	EPI323243	Aichi Prefectural Institute of Public Health	National Institute of Infectious Diseases (niid)	HA
A/Aichi/17/2014	EPI539371	Aichi Prefectural Institute of Public Health	Aichi Prefectural Institute of Public Health	HA
A/Aichi/174/2005	EPI1392	Aichi Prefectural Institute of Public Health	Other Database Import	HA
A/Aichi/181/2004	EPI229249	Aichi Prefectural Institute of Public Health	Other Database Import	HA
A/Aichi/183/2004	EPI229250	Aichi Prefectural Institute of Public Health	Other Database Import	HA
A/Aichi/199/2018	EPI1312189	Aichi Prefectural Institute of Public Health	National Institute of Infectious Diseases (niid)	HA
A/Aichi/201/2006	EPI3041	Aichi Prefectural Institute of Public Health	Other Database Import	HA
A/Aichi/202/2019	EPI1630290	Aichi Prefectural Institute of Public Health	National Institute of Infectious Diseases (niid)	HA
A/Aichi/218/2009	EPI230143	Aichi Prefectural Institute of Public Health	National Institute of Infectious Diseases (niid)	HA
A/Aichi/218/2019	EPI1702570	Aichi Prefectural Institute of Public Health	Centers for Disease Control and Prevention	HA
A/Aichi/221/2011	EPI328960	Aichi Prefectural Institute of Public Health	National Institute of Infectious Diseases (niid)	HA
A/Aichi/222/2009	EPI230144	Aichi Prefectural Institute of Public Health	National Institute of Infectious Diseases (niid)	HA
A/Aichi/233/2011	EPI348398	Chiba Prefectural Institute of Public Health	National Institute of Infectious Diseases (niid)	HA
A/Aichi/234/2011	EPI348399	Aichi Prefectural Institute of Public Health	National Institute of Infectious Diseases (niid)	HA
A/Aichi/234/2017	EPI1018269	Aichi Prefectural Institute of Public Health	National Institute of Infectious Diseases (niid)	HA
A/Aichi/26/2007	EPI173633	Aichi Prefectural Institute of Public Health	Other Database Import	HA
A/Aichi/3/2007	EPI173637	Aichi Prefectural Institute of Public Health	Other Database Import	HA
A/Aichi/32/2008	EPI157312	Aichi Prefectural Institute of Public Health	National Institute of Infectious Diseases (niid)	HA
A/Aichi/343/2017	EPI1140028	Aichi Prefectural Institute of Public Health	National Institute of Infectious Diseases (niid)	HA
A/Aichi/36/2007	EPI173632	Aichi Prefectural Institute of Public Health	Other Database Import	HA
A/Aichi/46/2007	EPI173631	Aichi Prefectural Institute of Public Health	Other Database Import	HA
A/Aichi/49/2007	EPI173630	Aichi Prefectural Institute of Public Health	Other Database Import	HA
A/Aichi/57/2007	EPI173629	Aichi Prefectural Institute of Public Health	Other Database Import	HA
A/Aichi/62/2018	EPI1231377	Aichi Prefectural Institute of Public Health	National Institute of Infectious Diseases (niid)	HA
A/Aichi/64/2007	EPI173628	Aichi Prefectural Institute of Public Health	Other Database Import	HA
A/Aichi/66/2007	EPI173627	Aichi Prefectural Institute of Public Health	Other Database Import	HA
A/Aichi/67/2007	EPI173626	Aichi Prefectural Institute of Public Health	Other Database Import	HA
A/Aichi/68/2007	EPI173625	Aichi Prefectural Institute of Public Health	Other Database Import	HA
A/Aichi/689/2009	EPI230126	Aichi Prefectural Institute of Public Health	National Institute of Infectious Diseases (niid)	HA
A/Aichi/69/2007	EPI173616	Aichi Prefectural Institute of Public Health	Other Database Import	HA
A/Aichi/70/2007	EPI173645	Aichi Prefectural Institute of Public Health	Other Database Import	HA
A/Aichi/71/2007	EPI173646	Aichi Prefectural Institute of Public Health	Other Database Import	HA
A/Aichi/72/2007	EPI173647	Aichi Prefectural Institute of Public Health	Other Database Import	HA
A/Aichi/72/2008	EPI157313	Aichi Prefectural Institute of Public Health	National Institute of Infectious Diseases (niid)	HA
A/Aichi/73/2008	EPI173619	Aichi Prefectural Institute of Public Health	Other Database Import	HA
A/Aichi/75/2008	EPI168535	Aichi Prefectural Institute of Public Health	Other Database Import	HA
A/Aichi/78/2007	EPI173648	Aichi Prefectural Institute of Public Health	Other Database Import	HA
A/Aichi/78/2008	EPI173621	Aichi Prefectural Institute of Public Health	Other Database Import	HA
A/Aichi/79/2007	EPI173617	Aichi Prefectural Institute of Public Health	Other Database Import	HA
A/Aichi/79/2008	EPI173622	Aichi Prefectural Institute of Public Health	Other Database Import	HA
A/Aichi/80/2007	EPI174895	Aichi Prefectural Institute of Public Health	Other Database Import	HA
A/Aichi/81/2007	EPI174896	Aichi Prefectural Institute of Public Health	Other Database Import	HA
A/Aichi/83/2012	EPI375618	Aichi Prefectural Institute of Public Health	National Institute of Infectious Diseases (niid)	HA
A/Aichi/89/2012	EPI394967	Aichi Prefectural Institute of Public Health	National Institute of Infectious Diseases (niid)	HA
A/Aichi/9/2016	EPI726900	Aichi Prefectural Institute of Public Health	National Institute of Infectious Diseases (niid)	HA
A/Aichi/91/2008	EPI168536	Aichi Prefectural Institute of Public Health	Other Database Import	HA
A/Aichi/96/2008	EPI173623	Aichi Prefectural Institute of Public Health	Other Database Import	HA
A/Aichi/96/2015	EPI624502	Aichi Prefectural Institute of Public Health	National Institute of Infectious Diseases (niid)	HA
A/Aichi/98/2008	EPI173649	Aichi Prefectural Institute of Public Health	Other Database Import	HA
A/Aichi/98/2012	EPI418078	Aichi Prefectural Institute of Public Health	National Institute of Infectious Diseases (niid)	HA
A/Akita/1/2015	EPI576154	Akita Research Center For Public Health and Environment	National Institute of Infectious Diseases (niid)	HA
A/Akita/10/2010	EPI294069	Akita Research Center For Public Health and Environment	National Institute of Infectious Diseases (niid)	HA
A/Akita/12/2006	EPI145690	Akita Research Center For Public Health and Environment	Other Database Import	HA
A/Akita/14/2018	EPI1278951	Akita Research Center For Public Health and Environment	National Institute of Infectious Diseases (niid)	HA
A/Akita/20/2017	EPI1118559	Akita Research Center For Public Health and Environment	National Institute of Infectious Diseases (niid)	HA
A/Akita/30/2005	EPI145429	Akita Research Center For Public Health and Environment	Other Database Import	HA
A/Akita/34/2009	EPI187672	Akita Research Center For Public Health and Environment	National Institute of Infectious Diseases (niid)	HA
A/Akita/56/2011	EPI328952	Akita Research Center For Public Health and Environment	National Institute of Infectious Diseases (niid)	HA
A/Akita/60/2019	EPI1627370	Akita Research Center For Public Health and Environment	National Institute of Infectious Diseases (niid)	HA
A/Akita/69/2002	EPI608458	Akita Research Center For Public Health and Environment	Other Database Import	HA
A/Akita/7/2010	EPI294017	Akita Research Center For Public Health and Environment	National Institute of Infectious Diseases (niid)	HA
A/Alabama/10/2010	EPI301731	Alabama State Laboratory	Centers for Disease Control and Prevention	HA
A/Alabama/10/2019	EPI1382046	Adph Bureau of Clinical Laboratories	Centers for Disease Control and Prevention	HA
A/Alabama/11/2015	EPI651672	Adph Bureau of Clinical Laboratories	Centers for Disease Control and Prevention	HA
A/Alabama/11/2019	EPI1381904	Adph Bureau of Clinical Laboratories	Centers for Disease Control and Prevention	HA
A/Alabama/13/2016	EPI865270	Adph Bureau of Clinical Laboratories	Centers for Disease Control and Prevention	HA
A/Alabama/14/2016	EPI862497	Adph Bureau of Clinical Laboratories	Centers for Disease Control and Prevention	HA
A/Alabama/15/2019	EPI1397148	Adph Bureau of Clinical Laboratories	Centers for Disease Control and Prevention	HA
A/Alabama/16/2019	EPI1397155	Adph Bureau of Clinical Laboratories	Centers for Disease Control and Prevention	HA
A/Alabama/17/2012	EPI397564	Adph Bureau of Clinical Laboratories	Centers for Disease Control and Prevention	HA
A/Alabama/18/2012	EPI404944	Adph Bureau of Clinical Laboratories	Centers for Disease Control and Prevention	HA
A/Alabama/18/2017	EPI1006238	Adph Bureau of Clinical Laboratories	Centers for Disease Control and Prevention	HA
A/Alabama/19/2017	EPI1006246	Adph Bureau of Clinical Laboratories	Centers for Disease Control and Prevention	HA
A/Alabama/2/2012	EPI356607	Alabama State Laboratory	Centers for Disease Control and Prevention	HA
A/Alabama/20/2017	EPI1006254	Adph Bureau of Clinical Laboratories	Centers for Disease Control and Prevention	HA
A/Alabama/21/2017	EPI1006230	Adph Bureau of Clinical Laboratories	Centers for Disease Control and Prevention	HA
A/Alabama/23/2019	EPI1597263	Adph Bureau of Clinical Laboratories	Centers for Disease Control and Prevention	HA
A/Alabama/3/2011	EPI319632	Adph Bureau of Clinical Laboratories	Centers for Disease Control and Prevention	HA
A/Alabama/3/2012	EPI363030	Adph Bureau of Clinical Laboratories	Centers for Disease Control and Prevention	HA
A/Alabama/3101/2012	EPI424264	U.S. Air Force School of Aerospace Medicine	Other Database Import	HA
A/Alabama/3719/2014	EPI532090	U.S. Air Force School of Aerospace Medicine	Other Database Import	HA
A/Alabama/4/2011	EPI349374	Adph Bureau of Clinical Laboratories	Centers for Disease Control and Prevention	HA
A/Alabama/4/2014	EPI537886	Adph Bureau of Clinical Laboratories	Centers for Disease Control and Prevention	HA
A/Alabama/4/2015	EPI584575	Adph Bureau of Clinical Laboratories	Centers for Disease Control and Prevention	HA
A/Alabama/4006/2014	EPI638109	U.S. Air Force School of Aerospace Medicine	Other Database Import	HA
A/Alabama/4025/2014	EPI638128	U.S. Air Force School of Aerospace Medicine	Other Database Import	HA
A/Alabama/4732/2015	EPI671857	U.S. Air Force School of Aerospace Medicine	Other Database Import	HA
A/Alabama/5/2010	EPI287084	U.S. Air Force School of Aerospace Medicine	National Institute For Medical Research	HA
A/Alabama/5/2012	EPI367490	Adph Bureau of Clinical Laboratories	Centers for Disease Control and Prevention	HA
A/Alabama/5/2014	EPI550857	Adph Bureau of Clinical Laboratories	Centers for Disease Control and Prevention	HA
A/Alabama/5/2015	EPI588597	Adph Bureau of Clinical Laboratories	Centers for Disease Control and Prevention	HA
A/Alabama/5/2016	EPI712402	Adph Bureau of Clinical Laboratories	Centers for Disease Control and Prevention	HA
A/Alabama/6/2014	EPI550864	Adph Bureau of Clinical Laboratories	Centers for Disease Control and Prevention	HA
A/Alabama/6/2018	EPI1182915	Adph Bureau of Clinical Laboratories	Centers for Disease Control and Prevention	HA
A/Alabama/7/2010	EPI301010	Adph Bureau of Clinical Laboratories	Centers for Disease Control and Prevention	HA
A/Alabama/7/2012	EPI371993	Adph Bureau of Clinical Laboratories	Centers for Disease Control and Prevention	HA
A/Alabama/7/2013	EPI462823	Adph Bureau of Clinical Laboratories	Centers for Disease Control and Prevention	HA
A/Alabama/8/2010	EPI301728	Adph Bureau of Clinical Laboratories	Centers for Disease Control and Prevention	HA
A/Alabama/8/2012	EPI375094	Adph Bureau of Clinical Laboratories	Centers for Disease Control and Prevention	HA
A/Alabama/8/2015	EPI631834	Adph Bureau of Clinical Laboratories	Centers for Disease Control and Prevention	HA
A/Alabama/9/2015	EPI649394	Adph Bureau of Clinical Laboratories	Centers for Disease Control and Prevention	HA
A/Alabama/AF1350/2008	EPI153138	U.S. Air Force School of Aerospace Medicine	Other Database Import	HA
A/Alabama/AF1351/2008	EPI153139	U.S. Air Force School of Aerospace Medicine	Other Database Import	HA
A/Alabama/AF1361/2008	EPI153149	U.S. Air Force School of Aerospace Medicine	Other Database Import	HA
A/Alabama/AF1363/2008	EPI153151	U.S. Air Force School of Aerospace Medicine	Other Database Import	HA
A/Alabama/AF1776/2008	EPI154417	U.S. Air Force School of Aerospace Medicine	Other Database Import	HA
A/Alabama/AF1802/2008	EPI163734	U.S. Air Force School of Aerospace Medicine	Other Database Import	HA
A/Alabama/AF1814/2008	EPI163746	U.S. Air Force School of Aerospace Medicine	Other Database Import	HA
A/Alabama/AF2156/2010	EPI276248	U.S. Air Force School of Aerospace Medicine	Other Database Import	HA
A/Alabama/AF2692/2010	EPI308948	U.S. Air Force School of Aerospace Medicine	Other Database Import	HA
A/Alabama/UR06-0482/2007	EPI71210	The NIAID Influenza Genome Sequencing Consortium	Other Database Import	HA
A/Alabama/UR06-0545/2007	EPI70792	The NIAID Influenza Genome Sequencing Consortium	Other Database Import	HA
A/Alabama/WRAIR1242P/2009	EPI325689	Walter Reed Army Institute of Research	Other Database Import	HA
A/Alagoas/900/2019	EPI1758011	Instituto Oswaldo Cruz Fiocruz Laboratory of Respiratory Viruses and Measles (lvrs)	Centers for Disease Control and Prevention	HA
A/Alaska/1/2011	EPI302276	Alaska State Virology Lab	Centers for Disease Control and Prevention	HA
A/Alaska/1/2013	EPI445979	Alaska State Virology Lab	Centers for Disease Control and Prevention	HA
A/Alaska/1/2014	EPI508681	Alaska State Public Health Laboratory	Centers for Disease Control and Prevention	HA
A/Alaska/10/2014	EPI533462	Alaska State Virology Lab	Centers for Disease Control and Prevention	HA
A/Alaska/10/2015	EPI624257	Alaska State Virology Lab	Centers for Disease Control and Prevention	HA
A/Alaska/102/2015	EPI670515	Alaska State Virology Lab	Centers for Disease Control and Prevention	HA
A/Alaska/104/2015	EPI679342	Alaska State Virology Lab	Centers for Disease Control and Prevention	HA
A/Alaska/106/2015	EPI679358	Alaska State Virology Lab	Centers for Disease Control and Prevention	HA
A/Alaska/107/2015	EPI679366	Alaska State Virology Lab	Centers for Disease Control and Prevention	HA
A/Alaska/109/2015	EPI679383	Alaska State Virology Lab	Centers for Disease Control and Prevention	HA
A/Alaska/11/2014	EPI537073	Alaska State Virology Lab	Centers for Disease Control and Prevention	HA
A/Alaska/110/2015	EPI679390	Alaska State Virology Lab	Centers for Disease Control and Prevention	HA
A/Alaska/111/2015	EPI679398	Alaska State Virology Lab	Centers for Disease Control and Prevention	HA
A/Alaska/112/2015	EPI670531	Alaska State Virology Lab	Centers for Disease Control and Prevention	HA
A/Alaska/113/2015	EPI670539	Alaska State Virology Lab	Centers for Disease Control and Prevention	HA
A/Alaska/114/2015	EPI670547	Alaska State Virology Lab	Centers for Disease Control and Prevention	HA
A/Alaska/115/2015	EPI670555	Alaska State Virology Lab	Centers for Disease Control and Prevention	HA
A/Alaska/116/2015	EPI673792	Alaska State Virology Lab	Centers for Disease Control and Prevention	HA
A/Alaska/117/2015	EPI715122	Alaska State Virology Lab	Centers for Disease Control and Prevention	HA
A/Alaska/118/2015	EPI688283	Alaska State Virology Lab	Centers for Disease Control and Prevention	HA
A/Alaska/119/2015	EPI711003	Alaska State Virology Lab	Centers for Disease Control and Prevention	HA
A/Alaska/121/2015	EPI695974	Alaska State Virology Lab	Centers for Disease Control and Prevention	HA
A/Alaska/122/2015	EPI688290	Alaska State Virology Lab	Centers for Disease Control and Prevention	HA
A/Alaska/123/2015	EPI688298	Alaska State Virology Lab	Centers for Disease Control and Prevention	HA
A/Alaska/124/2015	EPI688306	Alaska State Virology Lab	Centers for Disease Control and Prevention	HA
A/Alaska/125/2015	EPI688313	Alaska State Virology Lab	Centers for Disease Control and Prevention	HA
A/Alaska/126/2015	EPI688321	Alaska State Virology Lab	Centers for Disease Control and Prevention	HA
A/Alaska/128/2015	EPI688337	Alaska State Virology Lab	Centers for Disease Control and Prevention	HA
A/Alaska/129/2015	EPI688345	Alaska State Virology Lab	Centers for Disease Control and Prevention	HA
A/Alaska/13/2011	EPI438309	Alaska State Virology Lab	Centers for Disease Control and Prevention	HA
A/Alaska/13/2014	EPI533466	Alaska State Virology Lab	Centers for Disease Control and Prevention	HA
A/Alaska/13/2015	EPI629705	Alaska State Virology Lab	Centers for Disease Control and Prevention	HA
A/Alaska/13/2017	EPI1017271	Alaska State Virology Lab	Centers for Disease Control and Prevention	HA
A/Alaska/130/2015	EPI688352	Alaska State Virology Lab	Centers for Disease Control and Prevention	HA
A/Alaska/132/2015	EPI688368	Alaska State Virology Lab	Centers for Disease Control and Prevention	HA
A/Alaska/134/2015	EPI688384	Alaska State Virology Lab	Centers for Disease Control and Prevention	HA
A/Alaska/135/2015	EPI643534	Alaska State Virology Lab	Centers for Disease Control and Prevention	HA
A/Alaska/136/2015	EPI643563	Alaska State Virology Lab	Centers for Disease Control and Prevention	HA
A/Alaska/137/2015	EPI643611	Alaska State Virology Lab	Centers for Disease Control and Prevention	HA
A/Alaska/139/2015	EPI643651	Alaska State Virology Lab	Centers for Disease Control and Prevention	HA
A/Alaska/14/2001	EPI609689	Vaccine and Infectious Disease Division, Fred Hutchinson Cancer Research Center	Other Database Import	HA
A/Alaska/14/2013	EPI492723	Alaska State Virology Lab	Centers for Disease Control and Prevention	HA
A/Alaska/14/2014	EPI1506358	Alaska State Virology Lab	Centers for Disease Control and Prevention	HA
A/Alaska/14/2015	EPI631630	Alaska State Virology Lab	Centers for Disease Control and Prevention	HA
A/Alaska/140/2015	EPI643627	Alaska State Virology Lab	Centers for Disease Control and Prevention	HA
A/Alaska/142/2015	EPI643556	Alaska State Virology Lab	Centers for Disease Control and Prevention	HA
A/Alaska/143/2015	EPI643635	Alaska State Virology Lab	Centers for Disease Control and Prevention	HA
A/Alaska/144/2015	EPI643579	Alaska State Virology Lab	Centers for Disease Control and Prevention	HA
A/Alaska/145/2015	EPI644103	Alaska State Virology Lab	Centers for Disease Control and Prevention	HA
A/Alaska/148/2015	EPI643510	Alaska State Virology Lab	Centers for Disease Control and Prevention	HA
A/Alaska/149/2015	EPI643526	Alaska State Virology Lab	Centers for Disease Control and Prevention	HA
A/Alaska/15/2011	EPI319642	Alaska State Virology Lab	Centers for Disease Control and Prevention	HA
A/Alaska/15/2014	EPI537079	Alaska State Virology Lab	Centers for Disease Control and Prevention	HA
A/Alaska/150/2015	EPI643518	Alaska State Virology Lab	Centers for Disease Control and Prevention	HA
A/Alaska/151/2015	EPI683348	Alaska State Virology Lab	Centers for Disease Control and Prevention	HA
A/Alaska/152/2015	EPI683372	Alaska State Virology Lab	Centers for Disease Control and Prevention	HA
A/Alaska/153/2015	EPI683387	Alaska State Virology Lab	Centers for Disease Control and Prevention	HA
A/Alaska/155/2015	EPI683411	Alaska State Virology Lab	Centers for Disease Control and Prevention	HA
A/Alaska/159/2015	EPI683545	Alaska State Virology Lab	Centers for Disease Control and Prevention	HA
A/Alaska/16/2011	EPI319645	Alaska State Virology Lab	Centers for Disease Control and Prevention	HA
A/Alaska/16/2012	EPI394840	Alaska State Virology Lab	Centers for Disease Control and Prevention	HA
A/Alaska/16/2014	EPI533477	Alaska State Virology Lab	Centers for Disease Control and Prevention	HA
A/Alaska/160/2015	EPI667996	Alaska State Virology Lab	Centers for Disease Control and Prevention	HA
A/Alaska/163/2015	EPI679896	Alaska State Virology Lab	Centers for Disease Control and Prevention	HA
A/Alaska/164/2015	EPI679904	Alaska State Virology Lab	Centers for Disease Control and Prevention	HA
A/Alaska/165/2015	EPI679912	Alaska State Virology Lab	Centers for Disease Control and Prevention	HA
A/Alaska/166/2015	EPI679920	Alaska State Virology Lab	Centers for Disease Control and Prevention	HA
A/Alaska/17/2003	EPI115835	Vaccine and Infectious Disease Division, Fred Hutchinson Cancer Research Center	Other Database Import	HA
A/Alaska/17/2011	EPI340909	Alaska State Virology Lab	Centers for Disease Control and Prevention	HA
A/Alaska/17/2014	EPI533478	Alaska State Virology Lab	Centers for Disease Control and Prevention	HA
A/Alaska/17/2015	EPI631646	Alaska State Virology Lab	Centers for Disease Control and Prevention	HA
A/Alaska/170/2015	EPI679944	Alaska State Virology Lab	Centers for Disease Control and Prevention	HA
A/Alaska/171/2015	EPI679952	Alaska State Virology Lab	Centers for Disease Control and Prevention	HA
A/Alaska/172/2015	EPI679960	Alaska State Virology Lab	Centers for Disease Control and Prevention	HA
A/Alaska/173/2015	EPI688433	Alaska State Virology Lab	Centers for Disease Control and Prevention	HA
A/Alaska/174/2015	EPI679968	Alaska State Virology Lab	Centers for Disease Control and Prevention	HA
A/Alaska/176/2015	EPI679981	Alaska State Virology Lab	Centers for Disease Control and Prevention	HA
A/Alaska/178/2015	EPI679997	Alaska State Virology Lab	Centers for Disease Control and Prevention	HA
A/Alaska/179/2015	EPI680131	Alaska State Virology Lab	Centers for Disease Control and Prevention	HA
A/Alaska/18/2014	EPI533479	Alaska State Virology Lab	Centers for Disease Control and Prevention	HA
A/Alaska/18/2015	EPI629697	Alaska State Virology Lab	Centers for Disease Control and Prevention	HA
A/Alaska/184/2015	EPI680139	Alaska State Virology Lab	Centers for Disease Control and Prevention	HA
A/Alaska/185/2015	EPI686024	Alaska State Virology Lab	Centers for Disease Control and Prevention	HA
A/Alaska/187/2015	EPI680147	Alaska State Virology Lab	Centers for Disease Control and Prevention	HA
A/Alaska/19/2016	EPI776242	Alaska State Virology Lab	Centers for Disease Control and Prevention	HA
A/Alaska/190/2015	EPI680169	Alaska State Virology Lab	Centers for Disease Control and Prevention	HA
A/Alaska/191/2015	EPI680177	Alaska State Virology Lab	Centers for Disease Control and Prevention	HA
A/Alaska/193/2015	EPI680193	Alaska State Virology Lab	Centers for Disease Control and Prevention	HA
A/Alaska/194/2015	EPI688441	Alaska State Virology Lab	Centers for Disease Control and Prevention	HA
A/Alaska/195/2015	EPI712410	Alaska State Virology Lab	Centers for Disease Control and Prevention	HA
A/Alaska/196/2015	EPI688448	Alaska State Virology Lab	Centers for Disease Control and Prevention	HA
A/Alaska/197/2015	EPI688456	Alaska State Virology Lab	Centers for Disease Control and Prevention	HA
A/Alaska/198/2015	EPI688463	Alaska State Virology Lab	Centers for Disease Control and Prevention	HA
A/Alaska/199/2015	EPI715138	Alaska State Virology Lab	Centers for Disease Control and Prevention	HA
A/Alaska/2/2004	EPI116098	Alaska State Virology Lab	Centers for Disease Control and Prevention	HA
A/Alaska/2/2010	EPI278802	Alaska State Virology Lab	Centers for Disease Control and Prevention	HA
A/Alaska/2/2013	EPI443733	Alaska State Virology Lab	Centers for Disease Control and Prevention	HA
A/Alaska/2/2018	EPI1180760	Alaska State Virology Lab	Centers for Disease Control and Prevention	HA
A/Alaska/20/2012	EPI394775	Alaska State Virology Lab	Centers for Disease Control and Prevention	HA
A/Alaska/20/2014	EPI533480	Alaska State Virology Lab	Centers for Disease Control and Prevention	HA
A/Alaska/206/2015	EPI670820	Alaska State Virology Lab	Centers for Disease Control and Prevention	HA
A/Alaska/207/2015	EPI710113	Alaska State Virology Lab	Centers for Disease Control and Prevention	HA
A/Alaska/21/2001	EPI606637	Vaccine and Infectious Disease Division, Fred Hutchinson Cancer Research Center	Other Database Import	HA
A/Alaska/21/2011	EPI353444	Alaska State Virology Lab	Centers for Disease Control and Prevention	HA
A/Alaska/21/2012	EPI394997	Alaska State Virology Lab	Centers for Disease Control and Prevention	HA
A/Alaska/21/2014	EPI533481	Alaska State Virology Lab	Centers for Disease Control and Prevention	HA
A/Alaska/21/2015	EPI629713	Alaska State Virology Lab	Centers for Disease Control and Prevention	HA
A/Alaska/210/2015	EPI676774	Alaska State Virology Lab	Centers for Disease Control and Prevention	HA
A/Alaska/211/2015	EPI676780	Alaska State Virology Lab	Centers for Disease Control and Prevention	HA
A/Alaska/212/2015	EPI676788	Alaska State Virology Lab	Centers for Disease Control and Prevention	HA
A/Alaska/213/2015	EPI676796	Alaska State Virology Lab	Centers for Disease Control and Prevention	HA
A/Alaska/214/2015	EPI676804	Alaska State Virology Lab	Centers for Disease Control and Prevention	HA
A/Alaska/216/2015	EPI677041	Alaska State Virology Lab	Centers for Disease Control and Prevention	HA
A/Alaska/217/2015	EPI677049	Alaska State Virology Lab	Centers for Disease Control and Prevention	HA
A/Alaska/22/2012	EPI402255	Alaska State Virology Lab	Centers for Disease Control and Prevention	HA
A/Alaska/22/2014	EPI533482	Alaska State Virology Lab	Centers for Disease Control and Prevention	HA
A/Alaska/22/2015	EPI629620	Alaska State Virology Lab	Centers for Disease Control and Prevention	HA
A/Alaska/22/2016	EPI827393	Alaska State Virology Lab	Centers for Disease Control and Prevention	HA
A/Alaska/223/2015	EPI677096	Alaska State Virology Lab	Centers for Disease Control and Prevention	HA
A/Alaska/224/2015	EPI695570	Alaska State Virology Lab	Centers for Disease Control and Prevention	HA
A/Alaska/226/2015	EPI695807	Alaska State Virology Lab	Centers for Disease Control and Prevention	HA
A/Alaska/229/2015	EPI677134	Alaska State Virology Lab	Centers for Disease Control and Prevention	HA
A/Alaska/23/2016	EPI814158	Alaska State Virology Lab	Centers for Disease Control and Prevention	HA
A/Alaska/231/2015	EPI677150	Alaska State Virology Lab	Centers for Disease Control and Prevention	HA
A/Alaska/232/2015	EPI772786	Alaska State Virology Lab	Centers for Disease Control and Prevention	HA
A/Alaska/233/2015	EPI695942	Alaska State Virology Lab	Centers for Disease Control and Prevention	HA
A/Alaska/235/2015	EPI677178	Alaska State Virology Lab	Centers for Disease Control and Prevention	HA
A/Alaska/236/2015	EPI677186	Alaska State Virology Lab	Centers for Disease Control and Prevention	HA
A/Alaska/237/2015	EPI677194	Alaska State Virology Lab	Centers for Disease Control and Prevention	HA
A/Alaska/24/2012	EPI404982	Alaska State Virology Lab	Centers for Disease Control and Prevention	HA
A/Alaska/24/2014	EPI533483	Alaska State Virology Lab	Centers for Disease Control and Prevention	HA
A/Alaska/24/2016	EPI841369	Alaska State Virology Lab	Centers for Disease Control and Prevention	HA
A/Alaska/240/2015	EPI677218	Alaska State Virology Lab	Centers for Disease Control and Prevention	HA
A/Alaska/241/2015	EPI677226	Alaska State Virology Lab	Centers for Disease Control and Prevention	HA
A/Alaska/243/2015	EPI677234	Alaska State Virology Lab	Centers for Disease Control and Prevention	HA
A/Alaska/245/2015	EPI677250	Alaska State Virology Lab	Centers for Disease Control and Prevention	HA
A/Alaska/247/2015	EPI677266	Alaska State Virology Lab	Centers for Disease Control and Prevention	HA
A/Alaska/25/2014	EPI533484	Alaska State Virology Lab	Centers for Disease Control and Prevention	HA
A/Alaska/25/2015	EPI629721	Alaska State Virology Lab	Centers for Disease Control and Prevention	HA
A/Alaska/250/2015	EPI695998	Alaska State Virology Lab	Centers for Disease Control and Prevention	HA
A/Alaska/251/2015	EPI679414	Alaska State Virology Lab	Centers for Disease Control and Prevention	HA
A/Alaska/253/2015	EPI671118	Alaska State Virology Lab	Centers for Disease Control and Prevention	HA
A/Alaska/254/2015	EPI671126	Alaska State Virology Lab	Centers for Disease Control and Prevention	HA
A/Alaska/255/2015	EPI671134	Alaska State Virology Lab	Centers for Disease Control and Prevention	HA
A/Alaska/257/2015	EPI675222	Alaska State Virology Lab	Centers for Disease Control and Prevention	HA
A/Alaska/259/2015	EPI675214	Alaska State Virology Lab	Centers for Disease Control and Prevention	HA
A/Alaska/26/2014	EPI537864	Alaska State Virology Lab	Centers for Disease Control and Prevention	HA
A/Alaska/26/2017	EPI1056100	Alaska State Virology Lab	Centers for Disease Control and Prevention	HA
A/Alaska/26/2019	EPI1479390	Alaska State Virology Lab	Centers for Disease Control and Prevention	HA
A/Alaska/261/2015	EPI677369	Alaska State Virology Lab	Centers for Disease Control and Prevention	HA
A/Alaska/262/2015	EPI677377	Alaska State Virology Lab	Centers for Disease Control and Prevention	HA
A/Alaska/264/2015	EPI710121	Alaska State Virology Lab	Centers for Disease Control and Prevention	HA
A/Alaska/266/2015	EPI686318	Alaska State Virology Lab	Centers for Disease Control and Prevention	HA
A/Alaska/267/2015	EPI686326	Alaska State Virology Lab	Centers for Disease Control and Prevention	HA
A/Alaska/27/2014	EPI537845	Alaska State Virology Lab	Centers for Disease Control and Prevention	HA
A/Alaska/27/2015	EPI651520	Alaska State Virology Lab	Centers for Disease Control and Prevention	HA
A/Alaska/27/2017	EPI1056108	Alaska State Virology Lab	Centers for Disease Control and Prevention	HA
A/Alaska/27/2019	EPI1479382	Alaska State Virology Lab	Centers for Disease Control and Prevention	HA
A/Alaska/28/2014	EPI538506	Alaska State Virology Lab	Centers for Disease Control and Prevention	HA
A/Alaska/28/2017	EPI1056116	Alaska State Virology Lab	Centers for Disease Control and Prevention	HA
A/Alaska/28/2019	EPI1508095	Alaska State Virology Lab	Centers for Disease Control and Prevention	HA
A/Alaska/29/2009	EPI211325	Alaska State Virology Lab	Centers for Disease Control and Prevention	HA
A/Alaska/29/2014	EPI541566	Alaska State Virology Lab	Centers for Disease Control and Prevention	HA
A/Alaska/29/2015	EPI638994	Alaska State Virology Lab	Centers for Disease Control and Prevention	HA
A/Alaska/29/2017	EPI1056124	Alaska State Virology Lab	Centers for Disease Control and Prevention	HA
A/Alaska/3/2010	EPI279973	Alaska State Virology Lab	Centers for Disease Control and Prevention	HA
A/Alaska/3/2012	EPI371841	Alaska State Virology Lab	Centers for Disease Control and Prevention	HA
A/Alaska/3/2013	EPI454460	Alaska State Virology Lab	Centers for Disease Control and Prevention	HA
A/Alaska/30/2014	EPI540830	Alaska State Virology Lab	Centers for Disease Control and Prevention	HA
A/Alaska/30/2015	EPI639295	Alaska State Virology Lab	Centers for Disease Control and Prevention	HA
A/Alaska/30/2017	EPI1056132	Alaska State Virology Lab	Centers for Disease Control and Prevention	HA
A/Alaska/30/2019	EPI1548107	Alaska State Virology Lab	Centers for Disease Control and Prevention	HA
A/Alaska/3019/2012	EPI377128	U.S. Air Force School of Aerospace Medicine	Other Database Import	HA
A/Alaska/31/2014	EPI540831	Alaska State Virology Lab	Centers for Disease Control and Prevention	HA
A/Alaska/31/2017	EPI1056140	Alaska State Virology Lab	Centers for Disease Control and Prevention	HA
A/Alaska/31/2019	EPI1548115	Alaska State Virology Lab	Centers for Disease Control and Prevention	HA
A/Alaska/3149/2012	EPI424316	U.S. Air Force School of Aerospace Medicine	Other Database Import	HA
A/Alaska/32/2014	EPI540832	Alaska State Virology Lab	Centers for Disease Control and Prevention	HA
A/Alaska/32/2015	EPI639263	Alaska State Virology Lab	Centers for Disease Control and Prevention	HA
A/Alaska/32/2017	EPI1056148	Alaska State Virology Lab	Centers for Disease Control and Prevention	HA
A/Alaska/32/2019	EPI1573676	Alaska State Virology Lab	Centers for Disease Control and Prevention	HA
A/Alaska/33/2014	EPI540833	Alaska State Virology Lab	Centers for Disease Control and Prevention	HA
A/Alaska/33/2015	EPI638978	Alaska State Virology Lab	Centers for Disease Control and Prevention	HA
A/Alaska/34/2014	EPI541569	Alaska State Virology Lab	Centers for Disease Control and Prevention	HA
A/Alaska/34/2015	EPI639018	Alaska State Virology Lab	Centers for Disease Control and Prevention	HA
A/Alaska/3409/2013	EPI462201	U.S. Air Force School of Aerospace Medicine	Other Database Import	HA
A/Alaska/35/2014	EPI543681	Alaska State Virology Lab	Centers for Disease Control and Prevention	HA
A/Alaska/35/2015	EPI638986	Alaska State Virology Lab	Centers for Disease Control and Prevention	HA
A/Alaska/35/2019	EPI1606201	Alaska State Virology Lab	Centers for Disease Control and Prevention	HA
A/Alaska/36/2015	EPI639279	Alaska State Virology Lab	Centers for Disease Control and Prevention	HA
A/Alaska/36/2017	EPI1056180	Alaska State Virology Lab	Centers for Disease Control and Prevention	HA
A/Alaska/37/2015	EPI639271	Alaska State Virology Lab	Centers for Disease Control and Prevention	HA
A/Alaska/37/2016	EPI895754	Alaska State Virology Lab	Centers for Disease Control and Prevention	HA
A/Alaska/37/2017	EPI1056188	Alaska State Virology Lab	Centers for Disease Control and Prevention	HA
A/Alaska/37/2018	EPI1245308	Alaska State Virology Lab	Centers for Disease Control and Prevention	HA
A/Alaska/37/2019	EPI1591963	Alaska State Virology Lab	Centers for Disease Control and Prevention	HA
A/Alaska/38/2015	EPI639002	Alaska State Virology Lab	Centers for Disease Control and Prevention	HA
A/Alaska/38/2017	EPI1056196	Alaska State Virology Lab	Centers for Disease Control and Prevention	HA
A/Alaska/38/2019	EPI1591971	Alaska State Virology Lab	Centers for Disease Control and Prevention	HA
A/Alaska/39/2015	EPI653193	Alaska State Virology Lab	Centers for Disease Control and Prevention	HA
A/Alaska/39/2019	EPI1597487	Alaska State Virology Lab	Centers for Disease Control and Prevention	HA
A/Alaska/4/2008	EPI168617	Alaska State Virology Lab	Centers for Disease Control and Prevention	HA
A/Alaska/4/2010	EPI301107	Alaska State Virology Lab	Centers for Disease Control and Prevention	HA
A/Alaska/4/2012	EPI376524	Alaska State Virology Lab	Centers for Disease Control and Prevention	HA
A/Alaska/4/2013	EPI459829	Alaska State Virology Lab	Centers for Disease Control and Prevention	HA
A/Alaska/40/2014	EPI553660	Alaska State Virology Lab	Centers for Disease Control and Prevention	HA
A/Alaska/40/2015	EPI670351	Alaska State Virology Lab	Centers for Disease Control and Prevention	HA
A/Alaska/40/2017	EPI1056204	Alaska State Virology Lab	Centers for Disease Control and Prevention	HA
A/Alaska/40/2019	EPI1597479	Alaska State Virology Lab	Centers for Disease Control and Prevention	HA
A/Alaska/4008/2014	EPI638111	U.S. Air Force School of Aerospace Medicine	Other Database Import	HA
A/Alaska/4030/2014	EPI638133	U.S. Air Force School of Aerospace Medicine	Other Database Import	HA
A/Alaska/4031/2014	EPI638134	U.S. Air Force School of Aerospace Medicine	Other Database Import	HA
A/Alaska/4032/2014	EPI638135	U.S. Air Force School of Aerospace Medicine	Other Database Import	HA
A/Alaska/41/2017	EPI1056212	Alaska State Virology Lab	Centers for Disease Control and Prevention	HA
A/Alaska/42/2015	EPI653155	Alaska State Virology Lab	Centers for Disease Control and Prevention	HA
A/Alaska/42/2017	EPI1056220	Alaska State Virology Lab	Centers for Disease Control and Prevention	HA
A/Alaska/42/2019	EPI1606091	Alaska State Virology Lab	Centers for Disease Control and Prevention	HA
A/Alaska/43/2017	EPI1056228	Alaska State Virology Lab	Centers for Disease Control and Prevention	HA
A/Alaska/43/2019	EPI1606083	Alaska State Virology Lab	Centers for Disease Control and Prevention	HA
A/Alaska/44/2015	EPI670359	Alaska State Virology Lab	Centers for Disease Control and Prevention	HA
A/Alaska/44/2017	EPI1056236	Alaska State Virology Lab	Centers for Disease Control and Prevention	HA
A/Alaska/45/2017	EPI1056244	Alaska State Virology Lab	Centers for Disease Control and Prevention	HA
A/Alaska/45/2019	EPI1631209	Alaska State Virology Lab	Centers for Disease Control and Prevention	HA
A/Alaska/46/2017	EPI1056252	Alaska State Virology Lab	Centers for Disease Control and Prevention	HA
A/Alaska/46/2018	EPI1273852	Alaska State Virology Lab	Centers for Disease Control and Prevention	HA
A/Alaska/4610/2015	EPI663134	U.S. Air Force School of Aerospace Medicine	Other Database Import	HA
A/Alaska/47/2015	EPI683270	Alaska State Virology Lab	Centers for Disease Control and Prevention	HA
A/Alaska/47/2018	EPI1321040	Alaska State Virology Lab	Centers for Disease Control and Prevention	HA
A/Alaska/4733/2015	EPI671858	U.S. Air Force School of Aerospace Medicine	Other Database Import	HA
A/Alaska/48/2015	EPI667564	Alaska State Virology Lab	Centers for Disease Control and Prevention	HA
A/Alaska/49/2014	EPI549094	Alaska State Virology Lab	Centers for Disease Control and Prevention	HA
A/Alaska/49/2017	EPI1059811	Alaska State Virology Lab	Centers for Disease Control and Prevention	HA
A/Alaska/49/2018	EPI1321112	Alaska State Virology Lab	Centers for Disease Control and Prevention	HA
A/Alaska/5/2007	EPI133826	Centers for Disease Control and Prevention	Centers for Disease Control and Prevention	HA
A/Alaska/5/2010	EPI302286	Centers for Disease Control and Prevention	Centers for Disease Control and Prevention	HA
A/Alaska/5/2013	EPI459850	Alaska State Virology Lab	Centers for Disease Control and Prevention	HA
A/Alaska/5/2014	EPI531744	Alaska State Virology Lab	Centers for Disease Control and Prevention	HA
A/Alaska/50/2017	EPI1059819	Alaska State Virology Lab	Centers for Disease Control and Prevention	HA
A/Alaska/50/2018	EPI1314704	Alaska State Virology Lab	Centers for Disease Control and Prevention	HA
A/Alaska/51/2014	EPI553594	Alaska State Virology Lab	Centers for Disease Control and Prevention	HA
A/Alaska/51/2015	EPI675139	Alaska State Virology Lab	Centers for Disease Control and Prevention	HA
A/Alaska/51/2017	EPI1059827	Alaska State Virology Lab	Centers for Disease Control and Prevention	HA
A/Alaska/52/2014	EPI553826	Alaska State Virology Lab	Centers for Disease Control and Prevention	HA
A/Alaska/52/2018	EPI1318287	Alaska State Virology Lab	Centers for Disease Control and Prevention	HA
A/Alaska/53/2014	EPI564387	Alaska State Virology Lab	Centers for Disease Control and Prevention	HA
A/Alaska/53/2015	EPI670373	Alaska State Virology Lab	Centers for Disease Control and Prevention	HA
A/Alaska/54/2017	EPI1091182	?	Other Database Import	HA
A/Alaska/55/2017	EPI1086207	Alaska State Virology Lab	Centers for Disease Control and Prevention	HA
A/Alaska/56/2014	EPI556231	Alaska State Virology Lab	Centers for Disease Control and Prevention	HA
A/Alaska/56/2015	EPI670396	Alaska State Virology Lab	Centers for Disease Control and Prevention	HA
A/Alaska/57/2015	EPI670404	Alaska State Virology Lab	Centers for Disease Control and Prevention	HA
A/Alaska/58/2018	EPI1334371	Alaska State Virology Lab	Centers for Disease Control and Prevention	HA
A/Alaska/59/2015	EPI670412	Alaska State Virology Lab	Centers for Disease Control and Prevention	HA
A/Alaska/6/2004	EPI115487	Centers for Disease Control and Prevention	Other Database Import	HA
A/Alaska/6/2007	EPI125941	Centers for Disease Control and Prevention	Centers for Disease Control and Prevention	HA
A/Alaska/6/2013	EPI462828	Alaska State Virology Lab	Centers for Disease Control and Prevention	HA
A/Alaska/6/2016	EPI729922	Alaska State Virology Lab	Centers for Disease Control and Prevention	HA
A/Alaska/60/2014	EPI564527	Alaska State Virology Lab	Centers for Disease Control and Prevention	HA
A/Alaska/60/2015	EPI675176	Alaska State Virology Lab	Centers for Disease Control and Prevention	HA
A/Alaska/61/2015	EPI670420	Alaska State Virology Lab	Centers for Disease Control and Prevention	HA
A/Alaska/62/2015	EPI670428	Alaska State Virology Lab	Centers for Disease Control and Prevention	HA
A/Alaska/64/2015	EPI670444	Alaska State Virology Lab	Centers for Disease Control and Prevention	HA
A/Alaska/65/2015	EPI639149	Alaska State Virology Lab	Centers for Disease Control and Prevention	HA
A/Alaska/67/2015	EPI667692	Alaska State Virology Lab	Centers for Disease Control and Prevention	HA
A/Alaska/68/2015	EPI639089	Alaska State Virology Lab	Centers for Disease Control and Prevention	HA
A/Alaska/69/2015	EPI639165	Alaska State Virology Lab	Centers for Disease Control and Prevention	HA
A/Alaska/7/2001	EPI605927	?	Other Database Import	HA
A/Alaska/7/2004	EPI115509	?	Other Database Import	HA
A/Alaska/70/2015	EPI639096	Alaska State Virology Lab	Centers for Disease Control and Prevention	HA
A/Alaska/71/2015	EPI651536	Alaska State Virology Lab	Centers for Disease Control and Prevention	HA
A/Alaska/72/2015	EPI651496	Alaska State Virology Lab	Centers for Disease Control and Prevention	HA
A/Alaska/74/2015	EPI662529	Alaska State Virology Lab	Centers for Disease Control and Prevention	HA
A/Alaska/75/2015	EPI651632	Alaska State Virology Lab	Centers for Disease Control and Prevention	HA
A/Alaska/76/2015	EPI651472	Alaska State Virology Lab	Centers for Disease Control and Prevention	HA
A/Alaska/77/2015	EPI662537	Alaska State Virology Lab	Centers for Disease Control and Prevention	HA
A/Alaska/79/2015	EPI651568	Alaska State Virology Lab	Centers for Disease Control and Prevention	HA
A/Alaska/8/2001	EPI606907	?	Other Database Import	HA
A/Alaska/8/2014	EPI537071	Alaska State Virology Lab	Centers for Disease Control and Prevention	HA
A/Alaska/80/2015	EPI651704	Alaska State Virology Lab	Centers for Disease Control and Prevention	HA
A/Alaska/83/2015	EPI651512	Alaska State Virology Lab	Centers for Disease Control and Prevention	HA
A/Alaska/84/2015	EPI651680	Alaska State Virology Lab	Centers for Disease Control and Prevention	HA
A/Alaska/85/2015	EPI651528	Alaska State Virology Lab	Centers for Disease Control and Prevention	HA
A/Alaska/86/2015	EPI651432	Alaska State Virology Lab	Centers for Disease Control and Prevention	HA
A/Alaska/87/2015	EPI651504	Alaska State Virology Lab	Centers for Disease Control and Prevention	HA
A/Alaska/88/2015	EPI651464	Alaska State Virology Lab	Centers for Disease Control and Prevention	HA
A/Alaska/89/2015	EPI651696	Alaska State Virology Lab	Centers for Disease Control and Prevention	HA
A/Alaska/9/2014	EPI537072	Alaska State Virology Lab	Centers for Disease Control and Prevention	HA
A/Alaska/9/2015	EPI624174	Alaska State Virology Lab	Centers for Disease Control and Prevention	HA
A/Alaska/9/2019	EPI1422109	Alaska State Virology Lab	Centers for Disease Control and Prevention	HA
A/Alaska/91/2015	EPI651592	Alaska State Virology Lab	Centers for Disease Control and Prevention	HA
A/Alaska/92/2015	EPI651608	Alaska State Virology Lab	Centers for Disease Control and Prevention	HA
A/Alaska/93/2015	EPI651624	Alaska State Virology Lab	Centers for Disease Control and Prevention	HA
A/Alaska/94/2015	EPI651576	Alaska State Virology Lab	Centers for Disease Control and Prevention	HA
A/Alaska/95/2015	EPI651712	Alaska State Virology Lab	Centers for Disease Control and Prevention	HA
A/Alaska/98/2015	EPI670483	Alaska State Virology Lab	Centers for Disease Control and Prevention	HA
A/Alaska/AF2773/2012	EPI365374	U.S. Air Force School of Aerospace Medicine	Other Database Import	HA
A/Alaska/AF2790/2012	EPI365391	U.S. Air Force School of Aerospace Medicine	Other Database Import	HA
A/Alaska/AF2838/2012	EPI365436	U.S. Air Force School of Aerospace Medicine	Other Database Import	HA
A/Alaska/AK-RSP-02-753/2002	EPI235566	Centers for Disease Control and Prevention	Other Database Import	HA
A/Alaska/AK-RSP04-2654-ORIGINAL/2004	EPI229326	Centers for Disease Control and Prevention	Other Database Import	HA
A/Alaska/AK-V03-1257/2003	EPI234660	Centers for Disease Control and Prevention	Other Database Import	HA
A/Alaska/AK-V03-206/2003	EPI234661	Centers for Disease Control and Prevention	Other Database Import	HA
A/Alaska/AK-V03-250/2003	EPI234662	Centers for Disease Control and Prevention	Other Database Import	HA
A/Alaska/AK-V03-2522/2003	EPI234663	Centers for Disease Control and Prevention	Other Database Import	HA
A/Alaska/AK-V03-708/2003	EPI234664	Centers for Disease Control and Prevention	Other Database Import	HA
A/Alaska/AK-V04-1501/2004	EPI229327	Centers for Disease Control and Prevention	Other Database Import	HA
A/Alaska/AK-V04-1768/2004	EPI229328	Centers for Disease Control and Prevention	Other Database Import	HA
A/Alaska/AK-V04-1784-ORIGINAL/2004	EPI229329	Centers for Disease Control and Prevention	Other Database Import	HA
A/Alaska/AK-V04-1798/2004	EPI229330	Centers for Disease Control and Prevention	Other Database Import	HA
A/Alaska/WRAIR1145P/2009	EPI275362	Walter Reed Army Institute of Research	Other Database Import	HA
A/Alaska/WRAIR1172P/2009	EPI275370	Walter Reed Army Institute of Research	Other Database Import	HA
A/Albania/250/2009	EPI215150	Institute of Public Health	National Institute For Medical Research	HA
A/Albania/7178/2016	EPI896865	Institute of Public Health	Centers for Disease Control and Prevention	HA
A/Alberta/1/2010	EPI367715	Provincial Laboratory for Public Health, Alberta Health Services	Other Database Import	HA
A/Alberta/1/2012	EPI476539	Provincial Laboratory for Public Health, Alberta Health Services	Other Database Import	HA
A/Alberta/1/2015	EPI737101	Provincial Laboratory for Public Health, Alberta Health Services	Other Database Import	HA
A/Alberta/10/2011	EPI367724	Provincial Laboratory for Public Health, Alberta Health Services	Other Database Import	HA
A/Alberta/107/2014	EPI573859	Provincial Laboratory for Public Health, Alberta Health Services	Other Database Import	HA
A/Alberta/109/2014	EPI573861	Provincial Laboratory for Public Health, Alberta Health Services	Other Database Import	HA
A/Alberta/11/2011	EPI367725	Provincial Laboratory for Public Health, Alberta Health Services	Other Database Import	HA
A/Alberta/11/2012	EPI476548	Provincial Laboratory for Public Health, Alberta Health Services	Other Database Import	HA
A/Alberta/116/2014	EPI573866	Provincial Laboratory for Public Health, Alberta Health Services	Other Database Import	HA
A/Alberta/12/2011	EPI367726	Provincial Laboratory for Public Health, Alberta Health Services	Other Database Import	HA
A/Alberta/12/2012	EPI476549	Provincial Laboratory for Public Health, Alberta Health Services	Other Database Import	HA
A/Alberta/13/2011	EPI367727	Provincial Laboratory for Public Health, Alberta Health Services	Other Database Import	HA
A/Alberta/13/2012	EPI476550	Provincial Laboratory for Public Health, Alberta Health Services	Other Database Import	HA
A/Alberta/13/2013	EPI492911	Provincial Laboratory for Public Health, Alberta Health Services	Other Database Import	HA
A/Alberta/14/2011	EPI367728	Provincial Laboratory for Public Health, Alberta Health Services	Other Database Import	HA
A/Alberta/143/2014	EPI573892	Provincial Laboratory for Public Health, Alberta Health Services	Other Database Import	HA
A/Alberta/15/2011	EPI367729	Provincial Laboratory for Public Health, Alberta Health Services	Other Database Import	HA
A/Alberta/16/2011	EPI367730	Provincial Laboratory for Public Health, Alberta Health Services	Other Database Import	HA
A/Alberta/16/2012	EPI476552	Provincial Laboratory for Public Health, Alberta Health Services	Other Database Import	HA
A/Alberta/16/2015	EPI737096	Provincial Laboratory for Public Health, Alberta Health Services	Other Database Import	HA
A/Alberta/167/2014	EPI573912	Provincial Laboratory for Public Health, Alberta Health Services	Other Database Import	HA
A/Alberta/17/2011	EPI367731	Provincial Laboratory for Public Health, Alberta Health Services	Other Database Import	HA
A/Alberta/17/2012	EPI476553	Provincial Laboratory for Public Health, Alberta Health Services	Other Database Import	HA
A/Alberta/17/2013	EPI492913	Provincial Laboratory for Public Health, Alberta Health Services	Other Database Import	HA
A/Alberta/170/2014	EPI573915	Provincial Laboratory for Public Health, Alberta Health Services	Other Database Import	HA
A/Alberta/175/2014	EPI737079	Provincial Laboratory for Public Health, Alberta Health Services	Other Database Import	HA
A/Alberta/176/2014	EPI737102	Provincial Laboratory for Public Health, Alberta Health Services	Other Database Import	HA
A/Alberta/18/2011	EPI367732	Provincial Laboratory for Public Health, Alberta Health Services	Other Database Import	HA
A/Alberta/19/2011	EPI367733	Provincial Laboratory for Public Health, Alberta Health Services	Other Database Import	HA
A/Alberta/19/2012	EPI476555	Provincial Laboratory for Public Health, Alberta Health Services	Other Database Import	HA
A/Alberta/2/2010	EPI367716	Provincial Laboratory for Public Health, Alberta Health Services	Other Database Import	HA
A/Alberta/2/2012	EPI476540	Provincial Laboratory for Public Health, Alberta Health Services	Other Database Import	HA
A/Alberta/2/2015	EPI737084	Provincial Laboratory for Public Health, Alberta Health Services	Other Database Import	HA
A/Alberta/20/2011	EPI367734	Provincial Laboratory for Public Health, Alberta Health Services	Other Database Import	HA
A/Alberta/21/2011	EPI476534	Provincial Laboratory for Public Health, Alberta Health Services	Other Database Import	HA
A/Alberta/21/2012	EPI476556	Provincial Laboratory for Public Health, Alberta Health Services	Other Database Import	HA
A/Alberta/21/2013	EPI492918	Provincial Laboratory for Public Health, Alberta Health Services	Other Database Import	HA
A/Alberta/22/2011	EPI476535	Provincial Laboratory for Public Health, Alberta Health Services	Other Database Import	HA
A/Alberta/22/2012	EPI476557	Provincial Laboratory for Public Health, Alberta Health Services	Other Database Import	HA
A/Alberta/23/2011	EPI476536	Provincial Laboratory for Public Health, Alberta Health Services	Other Database Import	HA
A/Alberta/24/2011	EPI476537	Provincial Laboratory for Public Health, Alberta Health Services	Other Database Import	HA
A/Alberta/24/2012	EPI476559	Provincial Laboratory for Public Health, Alberta Health Services	Other Database Import	HA
A/Alberta/25/2011	EPI476538	Provincial Laboratory for Public Health, Alberta Health Services	Other Database Import	HA
A/Alberta/25/2012	EPI476560	Provincial Laboratory for Public Health, Alberta Health Services	Other Database Import	HA
A/Alberta/26/2012	EPI476561	Provincial Laboratory for Public Health, Alberta Health Services	Other Database Import	HA
A/Alberta/26/2015	EPI737113	Provincial Laboratory for Public Health, Alberta Health Services	Other Database Import	HA
A/Alberta/27/2012	EPI476562	Provincial Laboratory for Public Health, Alberta Health Services	Other Database Import	HA
A/Alberta/27/2015	EPI737088	Provincial Laboratory for Public Health, Alberta Health Services	Other Database Import	HA
A/Alberta/28/2012	EPI476563	Provincial Laboratory for Public Health, Alberta Health Services	Other Database Import	HA
A/Alberta/28/2015	EPI737094	Provincial Laboratory for Public Health, Alberta Health Services	Other Database Import	HA
A/Alberta/29/2015	EPI737086	Provincial Laboratory for Public Health, Alberta Health Services	Other Database Import	HA
A/Alberta/3/2010	EPI367717	Provincial Laboratory for Public Health, Alberta Health Services	Other Database Import	HA
A/Alberta/3/2012	EPI476541	Provincial Laboratory for Public Health, Alberta Health Services	Other Database Import	HA
A/Alberta/30/2012	EPI476565	Provincial Laboratory for Public Health, Alberta Health Services	Other Database Import	HA
A/Alberta/31/2012	EPI476566	Provincial Laboratory for Public Health, Alberta Health Services	Other Database Import	HA
A/Alberta/31/2015	EPI737105	Provincial Laboratory for Public Health, Alberta Health Services	Other Database Import	HA
A/Alberta/32/2012	EPI476567	Provincial Laboratory for Public Health, Alberta Health Services	Other Database Import	HA
A/Alberta/33/2012	EPI476568	Provincial Laboratory for Public Health, Alberta Health Services	Other Database Import	HA
A/Alberta/34/2012	EPI476569	Provincial Laboratory for Public Health, Alberta Health Services	Other Database Import	HA
A/Alberta/35/2012	EPI476570	Provincial Laboratory for Public Health, Alberta Health Services	Other Database Import	HA
A/Alberta/36/2012	EPI476571	Provincial Laboratory for Public Health, Alberta Health Services	Other Database Import	HA
A/Alberta/38/2012	EPI476573	Provincial Laboratory for Public Health, Alberta Health Services	Other Database Import	HA
A/Alberta/39/2012	EPI476574	Provincial Laboratory for Public Health, Alberta Health Services	Other Database Import	HA
A/Alberta/4/2012	EPI476542	Provincial Laboratory for Public Health, Alberta Health Services	Other Database Import	HA
A/Alberta/40/2012	EPI476575	Provincial Laboratory for Public Health, Alberta Health Services	Other Database Import	HA
A/Alberta/41/2012	EPI476576	Provincial Laboratory for Public Health, Alberta Health Services	Other Database Import	HA
A/Alberta/42/2012	EPI476577	Provincial Laboratory for Public Health, Alberta Health Services	Other Database Import	HA
A/Alberta/43/2012	EPI476578	Provincial Laboratory for Public Health, Alberta Health Services	Other Database Import	HA
A/Alberta/44/2012	EPI476579	Provincial Laboratory for Public Health, Alberta Health Services	Other Database Import	HA
A/Alberta/46/2012	EPI417916	Provincial Laboratory for Public Health, Alberta Health Services	Other Database Import	HA
A/Alberta/47/2012	EPI417917	Provincial Laboratory for Public Health, Alberta Health Services	Other Database Import	HA
A/Alberta/49/2012	EPI417919	Provincial Laboratory for Public Health, Alberta Health Services	Other Database Import	HA
A/Alberta/5/2012	EPI476543	Provincial Laboratory for Public Health, Alberta Health Services	Other Database Import	HA
A/Alberta/51/2012	EPI417921	Provincial Laboratory for Public Health, Alberta Health Services	Other Database Import	HA
A/Alberta/52/2012	EPI417922	Provincial Laboratory for Public Health, Alberta Health Services	Other Database Import	HA
A/Alberta/53/2012	EPI417923	Provincial Laboratory for Public Health, Alberta Health Services	Other Database Import	HA
A/Alberta/54/2012	EPI417924	Provincial Laboratory for Public Health, Alberta Health Services	Other Database Import	HA
A/Alberta/56/2012	EPI417926	Provincial Laboratory for Public Health, Alberta Health Services	Other Database Import	HA
A/Alberta/56/2014	EPI573821	Provincial Laboratory for Public Health, Alberta Health Services	Other Database Import	HA
A/Alberta/58/2014	EPI573823	Provincial Laboratory for Public Health, Alberta Health Services	Other Database Import	HA
A/Alberta/6/2011	EPI367720	Provincial Laboratory for Public Health, Alberta Health Services	Other Database Import	HA
A/Alberta/60/2014	EPI573824	Provincial Laboratory for Public Health, Alberta Health Services	Other Database Import	HA
A/Alberta/62/2012	EPI417931	Provincial Laboratory for Public Health, Alberta Health Services	Other Database Import	HA
A/Alberta/66/2012	EPI417935	Provincial Laboratory for Public Health, Alberta Health Services	Other Database Import	HA
A/Alberta/68/2014	EPI573829	Provincial Laboratory for Public Health, Alberta Health Services	Other Database Import	HA
A/Alberta/69/2012	EPI417938	Provincial Laboratory for Public Health, Alberta Health Services	Other Database Import	HA
A/Alberta/7/2012	EPI476545	Provincial Laboratory for Public Health, Alberta Health Services	Other Database Import	HA
A/Alberta/7/2015	EPI737114	Provincial Laboratory for Public Health, Alberta Health Services	Other Database Import	HA
A/Alberta/72/2014	EPI573832	Provincial Laboratory for Public Health, Alberta Health Services	Other Database Import	HA
A/Alberta/73/2012	EPI492899	Provincial Laboratory for Public Health, Alberta Health Services	Other Database Import	HA
A/Alberta/8/2011	EPI367722	Provincial Laboratory for Public Health, Alberta Health Services	Other Database Import	HA
A/Alberta/80/2014	EPI573838	Provincial Laboratory for Public Health, Alberta Health Services	Other Database Import	HA
A/Alberta/84/2016	EPI1033384	Provincial Laboratory for Public Health, Alberta Health Services	Other Database Import	HA
A/Alberta/89/2014	EPI573844	Provincial Laboratory for Public Health, Alberta Health Services	Other Database Import	HA
A/Alberta/9/2013	EPI492909	Provincial Laboratory for Public Health, Alberta Health Services	Other Database Import	HA
A/Alberta/92/2014	EPI573847	Provincial Laboratory for Public Health, Alberta Health Services	Other Database Import	HA
A/Alberta/97/2014	EPI573852	Provincial Laboratory for Public Health, Alberta Health Services	Other Database Import	HA
A/Alberta/RV0001/2016	EPI718811	National Microbiology Laboratory, Health Canada	Centers for Disease Control and Prevention	HA
A/Alberta/RV1499/2014	EPI537881	National Microbiology Laboratory, Health Canada	Centers for Disease Control and Prevention	HA
A/Alberta/RV1503/2014	EPI520421	National Microbiology Laboratory, Health Canada	Centers for Disease Control and Prevention	HA
A/Alberta/RV2280/2017	EPI1104989	Provincial Laboratory of Public Health For Southern Alberta	Centers for Disease Control and Prevention	HA
A/Alberta/RV2302/2013	EPI499279	National Microbiology Laboratory, Health Canada	Centers for Disease Control and Prevention	HA
A/Alberta/RV2335/2017	EPI1105044	Provincial Laboratory of Public Health For Southern Alberta	Centers for Disease Control and Prevention	HA
A/Alberta/RV2337/2017	EPI1105059	Provincial Laboratory of Public Health For Southern Alberta	Centers for Disease Control and Prevention	HA
A/Alberta/RV2362/2015	EPI676550	National Microbiology Laboratory, Health Canada	Centers for Disease Control and Prevention	HA
A/Alberta/RV2370/2017	EPI1105091	Provincial Laboratory of Public Health For Southern Alberta	Centers for Disease Control and Prevention	HA
A/Alberta/RV2375/2015	EPI676588	National Microbiology Laboratory, Health Canada	Centers for Disease Control and Prevention	HA
A/Alberta/RV2383/2015	EPI685807	National Microbiology Laboratory, Health Canada	Centers for Disease Control and Prevention	HA
A/Alberta/RV2385/2015	EPI685815	National Microbiology Laboratory, Health Canada	Centers for Disease Control and Prevention	HA
A/Alberta/RV2387/2015	EPI685831	National Microbiology Laboratory, Health Canada	Centers for Disease Control and Prevention	HA
A/Alberta/RV2391/2015	EPI701992	National Microbiology Laboratory, Health Canada	Centers for Disease Control and Prevention	HA
A/Alberta/RV2396/2015	EPI701887	National Microbiology Laboratory, Health Canada	Centers for Disease Control and Prevention	HA
A/Alberta/RV2402/2019	EPI1590329	Provincial Laboratory of Public Health For Southern Alberta	Public Health Agency of Canada (phac)	HA
A/Alberta/RV2404/2019	EPI1590331	Provincial Laboratory of Public Health For Southern Alberta	Public Health Agency of Canada (phac)	HA
A/Alberta/RV2405/2015	EPI702008	National Microbiology Laboratory, Health Canada	Centers for Disease Control and Prevention	HA
A/Alberta/RV2407/2015	EPI709288	National Microbiology Laboratory, Health Canada	Centers for Disease Control and Prevention	HA
A/Alberta/RV2415/2019	EPI1590339	Provincial Laboratory of Public Health For Southern Alberta	Public Health Agency of Canada (phac)	HA
A/Alberta/RV2419/2015	EPI702032	National Microbiology Laboratory, Health Canada	Centers for Disease Control and Prevention	HA
A/Alberta/RV2420/2015	EPI702127	National Microbiology Laboratory, Health Canada	Centers for Disease Control and Prevention	HA
A/Alberta/RV2430/2019	EPI1590355	Provincial Laboratory of Public Health For Southern Alberta	Public Health Agency of Canada (phac)	HA
A/Alberta/RV2431/2019	EPI1590357	Provincial Laboratory of Public Health For Southern Alberta	Public Health Agency of Canada (phac)	HA
A/Alberta/RV2432/2019	EPI1590359	Provincial Laboratory of Public Health For Southern Alberta	Public Health Agency of Canada (phac)	HA
A/Alberta/RV2433/2019	EPI1590361	Provincial Laboratory of Public Health For Southern Alberta	Public Health Agency of Canada (phac)	HA
A/Alberta/RV2434/2019	EPI1590362	Provincial Laboratory of Public Health For Southern Alberta	Public Health Agency of Canada (phac)	HA
A/Alberta/RV2473/2019	EPI1736921	Provincial Laboratory of Public Health For Southern Alberta	Public Health Agency of Canada (phac)	HA
A/Alberta/RV2474/2019	EPI1736922	Provincial Laboratory of Public Health For Southern Alberta	Public Health Agency of Canada (phac)	HA
A/Alberta/RV2475/2019	EPI1635751	Provincial Laboratory For Public Health For Northern Alberta	Public Health Agency of Canada (phac)	HA
A/Alberta/RV2476/2019	EPI1635752	Provincial Laboratory For Public Health For Northern Alberta	Public Health Agency of Canada (phac)	HA
A/Alberta/RV2477/2019	EPI1635753	Provincial Laboratory For Public Health For Northern Alberta	Public Health Agency of Canada (phac)	HA
A/Alberta/RV2479/2019	EPI1635755	Provincial Laboratory For Public Health For Northern Alberta	Public Health Agency of Canada (phac)	HA
A/Alberta/RV2481/2015	EPI698396	National Microbiology Laboratory, Health Canada	Centers for Disease Control and Prevention	HA
A/Alberta/RV2481/2019	EPI1635758	Provincial Laboratory For Public Health For Northern Alberta	Public Health Agency of Canada (phac)	HA
A/Alberta/RV2482/2019	EPI1635760	Provincial Laboratory For Public Health For Northern Alberta	Public Health Agency of Canada (phac)	HA
A/Alberta/RV2830/2018	EPI1248915	National Microbiology Laboratory, Health Canada	Centers for Disease Control and Prevention	HA
A/Alberta/RV2835/2018	EPI1248715	Provincial Laboratory of Public Health For Southern Alberta	Centers for Disease Control and Prevention	HA
A/Alberta/RV3071/2016	EPI867929	National Microbiology Laboratory, Health Canada	Centers for Disease Control and Prevention	HA
A/Alberta/RV3131/2016	EPI886725	Provincial Laboratory of Public Health For Southern Alberta	Centers for Disease Control and Prevention	HA
A/Alberta/RV3132/2016	EPI867946	National Microbiology Laboratory, Health Canada	Centers for Disease Control and Prevention	HA
A/Alberta/RV3215/2014	EPI560747	National Microbiology Laboratory, Health Canada	Centers for Disease Control and Prevention	HA
A/Alberta/RV3240/2014	EPI560760	National Microbiology Laboratory, Health Canada	Centers for Disease Control and Prevention	HA
A/Alberta/RV3246/2014	EPI560735	National Microbiology Laboratory, Health Canada	Centers for Disease Control and Prevention	HA
A/Alberta/RV3883/2018	EPI1265618	Provincial Laboratory of Public Health For Southern Alberta	Public Health Agency of Canada (phac)	HA
A/Alberta/RV3884/2018	EPI1265620	Provincial Laboratory of Public Health For Southern Alberta	Public Health Agency of Canada (phac)	HA
A/Alberta/RV3887/2018	EPI1325049	Provincial Laboratory of Public Health For Southern Alberta	Centers for Disease Control and Prevention	HA
A/Alberta/RV3890/2018	EPI1265625	Provincial Laboratory of Public Health For Southern Alberta	Public Health Agency of Canada (phac)	HA
A/Alberta/RV3891/2018	EPI1265626	Provincial Laboratory of Public Health For Southern Alberta	Public Health Agency of Canada (phac)	HA
A/Alberta/RV3892/2018	EPI1265627	Provincial Laboratory of Public Health For Southern Alberta	Public Health Agency of Canada (phac)	HA
A/Alberta/RV3894/2018	EPI1265630	Provincial Laboratory of Public Health For Southern Alberta	Public Health Agency of Canada (phac)	HA
A/Alberta/RV3895/2018	EPI1265631	Provincial Laboratory of Public Health For Southern Alberta	Public Health Agency of Canada (phac)	HA
A/Alberta/RV3924/2018	EPI1325081	Provincial Laboratory of Public Health For Southern Alberta	Centers for Disease Control and Prevention	HA
A/Alberta/RV3927/2018	EPI1325097	Provincial Laboratory of Public Health For Southern Alberta	Centers for Disease Control and Prevention	HA
A/Alberta/RV3928/2018	EPI1329325	Provincial Laboratory of Public Health For Southern Alberta	Centers for Disease Control and Prevention	HA
A/Alberta/RV3944/2018	EPI1325113	National Microbiology Laboratory, Health Canada	Centers for Disease Control and Prevention	HA
A/Alberta/RV4020/2018	EPI1324765	Provincial Laboratory of Public Health For Southern Alberta	Public Health Agency of Canada (phac)	HA
A/Alberta/RV4032/2018	EPI1324772	Provincial Laboratory of Public Health For Southern Alberta	Public Health Agency of Canada (phac)	HA
A/Alberta/RV4033/2018	EPI1336948	National Microbiology Laboratory, Health Canada	Centers for Disease Control and Prevention	HA
A/Alberta/RV4168/2018	EPI1357087	National Microbiology Laboratory, Health Canada	Centers for Disease Control and Prevention	HA
A/Alborz/72205/2014	EPI557221	Tehran University of Medical Sciences	National Institute For Medical Research	HA
A/Alborz/96/2012	EPI352813	Tehran University of Medical Sciences	National Institute For Medical Research	HA
A/Alexandroupolis/118/2005	EPI153482	National Influenza Centre for North Greece, Aristotle University of Thessaloniki	Other Database Import	HA
A/Alexandroupolis/134/2006	EPI153479	National Influenza Centre for North Greece, Aristotle University of Thessaloniki	Other Database Import	HA
A/Alexandroupolis/16/2005	EPI153483	National Influenza Centre for North Greece, Aristotle University of Thessaloniki	Other Database Import	HA
A/Alexandroupolis/99/2007	EPI153477	National Influenza Centre for North Greece, Aristotle University of Thessaloniki	Other Database Import	HA
A/Algeria/126/2016	EPI978910	Institut Pasteur D'algerie	Crick Worldwide Influenza Centre	HA
A/Algeria/142/2017	EPI1001778	Institut Pasteur D'algerie	Crick Worldwide Influenza Centre	HA
A/Algeria/277/2013	EPI515153	Institut Pasteur D'algerie	National Institute For Medical Research	HA
A/Algeria/62/2016	EPI978916	Institut Pasteur D'algerie	Crick Worldwide Influenza Centre	HA
A/Algeria/85/2016	EPI978918	Institut Pasteur D'algerie	Crick Worldwide Influenza Centre	HA
A/Algeria/G04/2011	EPI352697	Institut Pasteur D'algerie	National Institute For Medical Research	HA
A/Algeria/G05/2011	EPI352793	Institut Pasteur D'algerie	National Institute For Medical Research	HA
A/Algeria/G0543/2016	EPI758684	Institut Pasteur D'algerie	Crick Worldwide Influenza Centre	HA
A/Algeria/G0619/2016	EPI758686	Institut Pasteur D'algerie	Crick Worldwide Influenza Centre	HA
A/Algeria/G138/2006	EPI146379	Institut Pasteur D'algerie	National Institute For Medical Research	HA
A/Algeria/G202/2009	EPI215124	Institut Pasteur D'algerie	National Institute For Medical Research	HA
A/Algeria/G217/2009	EPI215126	Institut Pasteur D'algerie	National Institute For Medical Research	HA
A/Algeria/G218/2010	EPI319202	Institut Pasteur D'algerie	National Institute For Medical Research	HA
A/Algeria/G237/2010	EPI319204	Institut Pasteur D'algerie	National Institute For Medical Research	HA
A/Algeria/G46/2009	EPI232972	Institut Pasteur D'algerie	National Institute For Medical Research	HA
A/Algiers/107/2012	EPI426031	Institut Pasteur D'algerie	National Institute For Medical Research	HA
A/Algiers/120/2012	EPI426033	Institut Pasteur D'algerie	National Institute For Medical Research	HA
A/AliceSprings/3/1999	EPI1886192	WHO Collaborating Centre For Reference and Research On Influenza	WHO Collaborating Centre For Reference and Research On Influenza	HA
A/Almaty/2929/2013	EPI445830	National Reference Laboratory	National Institute For Medical Research	HA
A/Almaty/2958/2013	EPI461953	National Reference Laboratory	National Institute For Medical Research	HA
A/Alsace/1571/2015	EPI646037	Institut Pasteur	Crick Worldwide Influenza Centre	HA
A/AltoHospicio/47092/2016	EPI823735	Instituto De Salud Publica De Chile	Instituto De Salud Publica De Chile	HA
A/AltoHospicio/50992/2016	EPI827213	Instituto De Salud Publica De Chile	Centers for Disease Control and Prevention	HA
A/Alupe/5875/2007	EPI165918	U.S. Air Force School of Aerospace Medicine	Other Database Import	HA
A/Alupe/6511/2008	EPI173155	U.S. Air Force School of Aerospace Medicine	Other Database Import	HA
A/Amapa/146988-IEC/2017	EPI1056443	Evandro Chagas Institute	Centers for Disease Control and Prevention	HA
A/Amasya/1539/2014	EPI589607	Refik Saydam National Public Health Agency	Crick Worldwide Influenza Centre	HA
A/AmericanSamoa/4786/2013	EPI443712	State of Hawaii Department of Health	Centers for Disease Control and Prevention	HA
A/AmericanSamoa/7102/2011	EPI438315	State of Hawaii Department of Health	Centers for Disease Control and Prevention	HA
A/AmericanSamoa/8097/2013	EPI462834	State of Hawaii Department of Health	Centers for Disease Control and Prevention	HA
A/Ancona/4/2016	EPI917073	Laboratorio Di Virologia Azienda Ospedaliero Universitaria Ospedali Riuniti Ancona	Microbiology University Politecnica Delle Marche	HA
A/andalucia/1184/2014	EPI509186	Servicio de Microbiología Hospital Virgen De Las Nieves	Instituto De Salud Carlos Iii	HA
A/andalucia/1188/2014	EPI509185	Servicio de Microbiología Hospital Virgen De Las Nieves	Instituto De Salud Carlos Iii	HA
A/andalucia/1193/2014	EPI509183	Servicio de Microbiología Hospital Virgen De Las Nieves	Instituto De Salud Carlos Iii	HA
A/andalucia/141191/2013	EPI509184	Servicio de Microbiología Hospital Virgen De Las Nieves	Instituto De Salud Carlos Iii	HA
A/andalucia/2099/2014	EPI574505	Servicio de Microbiología Hospital Virgen De Las Nieves	National Institute For Medical Research	HA
A/andalucia/646/2013	EPI442943	Servicio de Microbiología Hospital Virgen De Las Nieves	Instituto De Salud Carlos Iii	HA
A/andalucia/RR8942/2011	EPI351244	Servicio de Microbiología Hospital Virgen De Las Nieves	Instituto De Salud Carlos Iii	HA
A/andalucia/RR8943/2011	EPI351251	Servicio de Microbiología Hospital Virgen De Las Nieves	Instituto De Salud Carlos Iii	HA
A/andalucia/RR8944/2011	EPI351264	Servicio de Microbiología Hospital Virgen De Las Nieves	Instituto De Salud Carlos Iii	HA
A/andalucia/RR8945/2012	EPI351268	Servicio de Microbiología Hospital Virgen De Las Nieves	Instituto De Salud Carlos Iii	HA
A/andalucia/RR8946/2011	EPI358873	Instituto De Salud Carlos Iii	National Institute For Medical Research	HA
A/andalucia/RR8947/2011	EPI351246	Servicio de Microbiología Hospital Virgen De Las Nieves	Instituto De Salud Carlos Iii	HA
A/andalucia/RR8948/2011	EPI351245	Servicio de Microbiología Hospital Virgen De Las Nieves	Instituto De Salud Carlos Iii	HA
A/andalucia/RR8949/2011	EPI351261	Servicio de Microbiología Hospital Virgen De Las Nieves	Instituto De Salud Carlos Iii	HA
A/andalucia/RR8950/2011	EPI351263	Servicio de Microbiología Hospital Virgen De Las Nieves	Instituto De Salud Carlos Iii	HA
A/andalucia/RR8951/2011	EPI351266	Servicio de Microbiología Hospital Virgen De Las Nieves	Instituto De Salud Carlos Iii	HA
A/andalucia/RR8952/2011	EPI351271	Servicio de Microbiología Hospital Virgen De Las Nieves	Instituto De Salud Carlos Iii	HA
A/andalucia/RR8953/2011	EPI351272	Servicio de Microbiología Hospital Virgen De Las Nieves	Instituto De Salud Carlos Iii	HA
A/andalucia/RR9955/2012	EPI376211	Servicio de Microbiología Hospital Virgen De Las Nieves	Instituto De Salud Carlos Iii	HA
A/andalucia/RR9960/2012	EPI376212	Servicio de Microbiología Hospital Virgen De Las Nieves	Instituto De Salud Carlos Iii	HA
A/andaman/71559/2007	EPI607171	Fred Hutchinson Cancer Research Center	Other Database Import	HA
A/Anguilla/4711/2009	EPI193942	Caribbean Epidemiology Center	Centers for Disease Control and Prevention	HA
A/Anhui-Baohe/10/2005	EPI360833	WHO Chinese National Influenza Center	Other Database Import	HA
A/Anhui-Baohe/1115/2019	EPI1380625	WHO Chinese National Influenza Center	WHO Chinese National Influenza Center	HA
A/Anhui-Baohe/1127/2012	EPI388438	WHO Chinese National Influenza Center	WHO Chinese National Influenza Center	HA
A/Anhui-Baohe/1884/2006	EPI363132	WHO Chinese National Influenza Center	Other Database Import	HA
A/Anhui-Jinan/173/2012	EPI388506	WHO Chinese National Influenza Center	WHO Chinese National Influenza Center	HA
A/Anhui-Jinghu/1334/2019	EPI1504877	WHO Chinese National Influenza Center	WHO Chinese National Influenza Center	HA
A/Anhui-Jinghu/611/2017	EPI885423	WHO Chinese National Influenza Center	WHO Chinese National Influenza Center	HA
A/Anhui-Langya/1176/2019	EPI1380682	WHO Chinese National Influenza Center	WHO Chinese National Influenza Center	HA
A/Anhui-Luyang/1113/2006	EPI363133	WHO Chinese National Influenza Center	Other Database Import	HA
A/Anhui-Luyang/1311/2016	EPI777975	WHO Chinese National Influenza Center	WHO Chinese National Influenza Center	HA
A/Anhui-Tianjiaan/1523/2013	EPI498717	WHO Chinese National Influenza Center	WHO Chinese National Influenza Center	HA
A/Anhui-Xiangshan/1381/2017	EPI1062910	WHO Chinese National Influenza Center	WHO Chinese National Influenza Center	HA
A/Anhui-Xuanzhou/1179/2017	EPI1030195	WHO Chinese National Influenza Center	WHO Chinese National Influenza Center	HA
A/Anhui-Yaohai/1307/2017	EPI1029994	WHO Chinese National Influenza Center	WHO Chinese National Influenza Center	HA
A/Anhui-Yaohai/1704/2013	EPI498699	WHO Chinese National Influenza Center	WHO Chinese National Influenza Center	HA
A/Anhui-Yingjiang/14135/2015	EPI697591	WHO Chinese National Influenza Center	WHO Chinese National Influenza Center	HA
A/Anhui-Yingzhou/11352/2014	EPI551086	WHO Chinese National Influenza Center	WHO Chinese National Influenza Center	HA
A/Anhui-Yingzhou/12324/2015	EPI697478	WHO Chinese National Influenza Center	WHO Chinese National Influenza Center	HA
A/Anhui/1179/2005	EPI157359	WHO Chinese National Influenza Center	Centers for Disease Control and Prevention	HA
A/Anhui/1238/2005	EPI145435	WHO Chinese National Influenza Center	Other Database Import	HA
A/Anhui/1239/2005	EPI145436	WHO Chinese National Influenza Center	Other Database Import	HA
A/Anhui/1247/2005	EPI145437	WHO Chinese National Influenza Center	Other Database Import	HA
A/Anhui/318/2003	EPI360311	WHO Chinese National Influenza Center	Other Database Import	HA
A/Anhui/330/2003	EPI360295	WHO Chinese National Influenza Center	Other Database Import	HA
A/Anhui/538/2003	EPI360309	WHO Chinese National Influenza Center	Other Database Import	HA
A/Anhui/544/2005	EPI145431	WHO Chinese National Influenza Center	Other Database Import	HA
A/Anhui/550/2002	EPI147201	WHO Chinese National Influenza Center	Other Database Import	HA
A/Ankara/2396/2015	EPI715818	Refik Saydam National Public Health Agency	Crick Worldwide Influenza Centre	HA
A/Ankara/4247/2013	EPI505201	Refik Saydam National Public Health Agency	National Institute For Medical Research	HA
A/Ankara/TR-49/2011	EPI335699	Refik Saydam National Public Health Agency	National Institute For Medical Research	HA
A/Antalya/1083/2013	EPI515157	Refik Saydam National Public Health Agency	National Institute For Medical Research	HA
A/Antalya/1183/2014	EPI589609	Refik Saydam National Public Health Agency	Crick Worldwide Influenza Centre	HA
A/Antalya/204/2011	EPI358875	National Institute For Medical Research	National Institute For Medical Research	HA
A/Antalya/3/2018	EPI1478389	Refik Saydam National Public Health Agency	Crick Worldwide Influenza Centre	HA
A/Antalya/4/2018	EPI1346465	Refik Saydam National Public Health Agency	Ministry of Health Turkey	HA
A/Antalya/5181/2015	EPI715820	Refik Saydam National Public Health Agency	Crick Worldwide Influenza Centre	HA
A/Antalya/7/2018	EPI1346469	Refik Saydam National Public Health Agency	Ministry of Health Turkey	HA
A/Antananarivo/1067/2016	EPI1085522	Institut Pasteur De Madagascar	Centers for Disease Control and Prevention	HA
A/Antananarivo/1630/2017	EPI1039000	Institut Pasteur De Madagascar	Centers for Disease Control and Prevention	HA
A/Antananarivo/1998/2017	EPI1039016	Institut Pasteur De Madagascar	Centers for Disease Control and Prevention	HA
A/Antananarivo/2450/2017	EPI1038845	Institut Pasteur De Madagascar	Centers for Disease Control and Prevention	HA
A/Antananarivo/3635/2012	EPI450634	Institut Pasteur De Madagascar	National Institute For Medical Research	HA
A/Antofagasta/47365/2014	EPI555138	Instituto De Salud Publica De Chile	Instituto De Salud Publica De Chile	HA
A/Antofagasta/56016/2014	EPI555063	Instituto De Salud Publica De Chile	Instituto De Salud Publica De Chile	HA
A/Antsirabe/3541/2016	EPI865294	Institut Pasteur De Madagascar	Centers for Disease Control and Prevention	HA
A/Aomori/1/2005	EPI145438	?	Other Database Import	HA
A/Aomori/11/2008	EPI162523	?	National Institute of Infectious Diseases (niid)	HA
A/Aomori/12/2005	EPI145439	?	Other Database Import	HA
A/Aomori/13/2016	EPI854222	Aomori Prefectural Institute of Public Healthand Environment	National Institute of Infectious Diseases (niid)	HA
A/Aomori/16/2004	EPI145197	?	Other Database Import	HA
A/Aomori/39/2018	EPI1257989	Aomori Prefectural Institute of Public Healthand Environment	National Institute of Infectious Diseases (niid)	HA
A/Aomori/7/2012	EPI377230	Aomori Prefectural Institute of Public Healthand Environment	National Institute of Infectious Diseases (niid)	HA
A/Aragon/1456/2015	EPI624513	Servicio de Microbiología Hospital Miguel Servet	Instituto De Salud Carlos Iii	HA
A/Aragon/2062/2014	EPI2050437	Servicio de Microbiología Hospital Miguel Servet	Crick Worldwide Influenza Centre	HA
A/Argentina/1/2002	EPI147178	WHO Collaborating Centre For Reference and Research On Influenza	Other Database Import	HA
A/Argentina/10/2001	EPI608177	?	Other Database Import	HA
A/Argentina/11093/2014	EPI547719	Cemic University Hospital	Centers for Disease Control and Prevention	HA
A/Argentina/11126/2014	EPI547727	Cemic University Hospital	Centers for Disease Control and Prevention	HA
A/Argentina/113/2005	EPI157367	?	Centers for Disease Control and Prevention	HA
A/Argentina/116/2014	EPI540855	Instituto Nacional De Enfermedades Infecciosas	Centers for Disease Control and Prevention	HA
A/Argentina/116/2016	EPI814041	Instituto Nacional De Enfermedades Infecciosas	Centers for Disease Control and Prevention	HA
A/Argentina/11652/2015	EPI683766	Cemic University Hospital	Centers for Disease Control and Prevention	HA
A/Argentina/11659/2015	EPI683798	Cemic University Hospital	Centers for Disease Control and Prevention	HA
A/Argentina/117/2007	EPI155846	?	Centers for Disease Control and Prevention	HA
A/Argentina/126/2004	EPI157370	?	Centers for Disease Control and Prevention	HA
A/Argentina/13/2001	EPI609282	?	Other Database Import	HA
A/Argentina/13010/2017	EPI1106885	Cemic University Hospital	Centers for Disease Control and Prevention	HA
A/Argentina/133/2015	EPI668092	Instituto Nacional De Enfermedades Infecciosas	Centers for Disease Control and Prevention	HA
A/Argentina/135/2015	EPI643880	Instituto Nacional De Enfermedades Infecciosas	Centers for Disease Control and Prevention	HA
A/Argentina/14219/2019	EPI1586256	Cemic University Hospital	Centers for Disease Control and Prevention	HA
A/Argentina/1422/2019	EPI1586801	Instituto Nacional De Enfermedades Infecciosas	Centers for Disease Control and Prevention	HA
A/Argentina/1439/2019	EPI1586785	Instituto Nacional De Enfermedades Infecciosas	Centers for Disease Control and Prevention	HA
A/Argentina/144/2014	EPI540859	Instituto Nacional De Enfermedades Infecciosas	Centers for Disease Control and Prevention	HA
A/Argentina/146/2007	EPI155836	?	Centers for Disease Control and Prevention	HA
A/Argentina/1468/2019	EPI1607734	Instituto Nacional De Enfermedades Infecciosas	Centers for Disease Control and Prevention	HA
A/Argentina/156/2015	EPI675497	Instituto Nacional De Enfermedades Infecciosas	Centers for Disease Control and Prevention	HA
A/Argentina/157/2015	EPI675512	Instituto Nacional De Enfermedades Infecciosas	Centers for Disease Control and Prevention	HA
A/Argentina/168/2014	EPI540016	Instituto Nacional De Enfermedades Infecciosas	Centers for Disease Control and Prevention	HA
A/Argentina/168/2015	EPI676737	Instituto Nacional De Enfermedades Infecciosas	Centers for Disease Control and Prevention	HA
A/Argentina/172/2014	EPI540018	Instituto Nacional De Enfermedades Infecciosas	Centers for Disease Control and Prevention	HA
A/Argentina/179/2011	EPI334622	Instituto Nacional De Enfermedades Infecciosas	Centers for Disease Control and Prevention	HA
A/Argentina/181/2015	EPI676758	Instituto Nacional De Enfermedades Infecciosas	Centers for Disease Control and Prevention	HA
A/Argentina/184/2017	EPI1048052	Instituto Nacional De Enfermedades Infecciosas	Centers for Disease Control and Prevention	HA
A/Argentina/1876/2017	EPI1058053	Instituto Nacional De Enfermedades Infecciosas	Centers for Disease Control and Prevention	HA
A/Argentina/1989/2017	EPI1058061	Instituto Nacional De Enfermedades Infecciosas	Centers for Disease Control and Prevention	HA
A/Argentina/2030/2017	EPI1058077	Instituto Nacional De Enfermedades Infecciosas	Centers for Disease Control and Prevention	HA
A/Argentina/2069/2017	EPI1059835	Instituto Nacional De Enfermedades Infecciosas	Centers for Disease Control and Prevention	HA
A/Argentina/2075/2017	EPI1058093	Instituto Nacional De Enfermedades Infecciosas	Centers for Disease Control and Prevention	HA
A/Argentina/2076/2017	EPI1059843	Instituto Nacional De Enfermedades Infecciosas	Centers for Disease Control and Prevention	HA
A/Argentina/2115/2017	EPI1059866	Instituto Nacional De Enfermedades Infecciosas	Centers for Disease Control and Prevention	HA
A/Argentina/215/2011	EPI334613	Instituto Nacional De Enfermedades Infecciosas	Centers for Disease Control and Prevention	HA
A/Argentina/2169/2017	EPI1058141	Instituto Nacional De Enfermedades Infecciosas	Centers for Disease Control and Prevention	HA
A/Argentina/2289/2003	EPI157375	?	Centers for Disease Control and Prevention	HA
A/Argentina/234/2015	EPI643864	Instituto Nacional De Enfermedades Infecciosas	Centers for Disease Control and Prevention	HA
A/Argentina/234/2017	EPI1047980	Instituto Nacional De Enfermedades Infecciosas	Centers for Disease Control and Prevention	HA
A/Argentina/24/2015	EPI683593	Instituto Nacional De Enfermedades Infecciosas	Centers for Disease Control and Prevention	HA
A/Argentina/25/2001	EPI606255	?	Other Database Import	HA
A/Argentina/26/2004	EPI157376	?	Centers for Disease Control and Prevention	HA
A/Argentina/261/2015	EPI643816	Instituto Nacional De Enfermedades Infecciosas	Centers for Disease Control and Prevention	HA
A/Argentina/27/2006	EPI157378	?	Centers for Disease Control and Prevention	HA
A/Argentina/27724/2010	EPI294004	Instituto Nacional De Enfermedades Infecciosas	National Institute For Medical Research	HA
A/Argentina/27894/2010	EPI293999	Instituto Nacional De Enfermedades Infecciosas	National Institute For Medical Research	HA
A/Argentina/28378/2010	EPI301354	Instituto Nacional De Enfermedades Infecciosas	National Institute For Medical Research	HA
A/Argentina/302/2001	EPI607233	?	Other Database Import	HA
A/Argentina/305/2007	EPI155838	?	Centers for Disease Control and Prevention	HA
A/Argentina/3065/2005	EPI157379	?	Centers for Disease Control and Prevention	HA
A/Argentina/311/2001	EPI608586	?	Other Database Import	HA
A/Argentina/334/2007	EPI155842	?	Centers for Disease Control and Prevention	HA
A/Argentina/335/2007	EPI155844	?	Centers for Disease Control and Prevention	HA
A/Argentina/3509/2006	EPI157380	?	Centers for Disease Control and Prevention	HA
A/Argentina/367/2017	EPI1048037	Instituto Nacional De Enfermedades Infecciosas	Centers for Disease Control and Prevention	HA
A/Argentina/3689/2007	EPI155823	?	Centers for Disease Control and Prevention	HA
A/Argentina/3758/2001	EPI609422	?	Other Database Import	HA
A/Argentina/3759/2001	EPI606677	?	Other Database Import	HA
A/Argentina/3769/2007	EPI155828	?	Centers for Disease Control and Prevention	HA
A/Argentina/3784/2007	EPI155829	?	Centers for Disease Control and Prevention	HA
A/Argentina/3819/2007	EPI155833	?	Centers for Disease Control and Prevention	HA
A/Argentina/3834/2007	EPI155834	?	Centers for Disease Control and Prevention	HA
A/Argentina/389/2007	EPI157384	?	Centers for Disease Control and Prevention	HA
A/Argentina/402/2007	EPI155840	?	Centers for Disease Control and Prevention	HA
A/Argentina/405/2007	EPI155852	?	Centers for Disease Control and Prevention	HA
A/Argentina/411/2005	EPI157386	?	Centers for Disease Control and Prevention	HA
A/Argentina/433/2013	EPI465513	Instituto Nacional De Enfermedades Infecciosas	Centers for Disease Control and Prevention	HA
A/Argentina/44/2001	EPI607384	?	Other Database Import	HA
A/Argentina/445/2007	EPI157388	?	Centers for Disease Control and Prevention	HA
A/Argentina/45/2013	EPI465957	Instituto Nacional De Enfermedades Infecciosas	Centers for Disease Control and Prevention	HA
A/Argentina/5/2001	EPI606746	?	Other Database Import	HA
A/Argentina/503/2007	EPI155848	?	Centers for Disease Control and Prevention	HA
A/Argentina/55/2005	EPI157393	?	Centers for Disease Control and Prevention	HA
A/Argentina/555/2013	EPI465528	Instituto Nacional De Enfermedades Infecciosas	Centers for Disease Control and Prevention	HA
A/Argentina/56/2005	EPI157394	?	Centers for Disease Control and Prevention	HA
A/Argentina/5995/2000	EPI608403	?	Other Database Import	HA
A/Argentina/624/2006	EPI155155	?	Centers for Disease Control and Prevention	HA
A/Argentina/629/2017	EPI1048013	Instituto Nacional De Enfermedades Infecciosas	Centers for Disease Control and Prevention	HA
A/Argentina/631/2006	EPI155157	?	Centers for Disease Control and Prevention	HA
A/Argentina/676/2011	EPI335861	Instituto Nacional De Enfermedades Infecciosas	Centers for Disease Control and Prevention	HA
A/Argentina/746/2017	EPI1048005	Instituto Nacional De Enfermedades Infecciosas	Centers for Disease Control and Prevention	HA
A/Argentina/7646/2009	EPI211340	Instituto Nacional De Enfermedades Infecciosas	Centers for Disease Control and Prevention	HA
A/Argentina/820/2019	EPI1586104	Instituto Nacional De Enfermedades Infecciosas	Centers for Disease Control and Prevention	HA
A/Argentina/872/2017	EPI1048068	Instituto Nacional De Enfermedades Infecciosas	Centers for Disease Control and Prevention	HA
A/Argentina/8823/2011	EPI335863	Cemic University Hospital	Centers for Disease Control and Prevention	HA
A/Argentina/943/2016	EPI814033	Instituto Nacional De Enfermedades Infecciosas	Centers for Disease Control and Prevention	HA
A/Argentina/96/2014	EPI540854	Instituto Nacional De Enfermedades Infecciosas	Centers for Disease Control and Prevention	HA
A/Argentina/AG-2289/2003	EPI145931	?	Other Database Import	HA
A/Argentina/AG-3065/2005	EPI145932	?	Other Database Import	HA
A/Argentina/AG-3509/2006	EPI145933	?	Other Database Import	HA
A/Argentina/AG-R1-06/2006	EPI145934	?	Other Database Import	HA
A/Argentina/AG-R113-05/2005	EPI145935	?	Other Database Import	HA
A/Argentina/AG-R126-04/2004	EPI145936	?	Other Database Import	HA
A/Argentina/AG-R26-04/2004	EPI145937	?	Other Database Import	HA
A/Argentina/AG-R517-03/2003	EPI145938	?	Other Database Import	HA
A/Argentina/AG-R55-05/2005	EPI145939	?	Other Database Import	HA
A/Argentina/AG-R56-05/2005	EPI145940	?	Other Database Import	HA
A/Argentina/AG-R570-05/2005	EPI145941	?	Other Database Import	HA
A/Argentina/AG-R624-06/2006	EPI146353	?	Other Database Import	HA
A/Argentina/AG-R631-06/2006	EPI146354	?	Other Database Import	HA
A/Argentina/AG-R809-03/2003	EPI145942	?	Other Database Import	HA
A/Argentina/R1/2006	EPI607205	?	Other Database Import	HA
A/Argentina/R113/2005	EPI606396	?	Other Database Import	HA
A/Argentina/R26/2004	EPI608203	?	Other Database Import	HA
A/Argentina/R447/2003	EPI157399	?	Centers for Disease Control and Prevention	HA
A/Argentina/R55/2005	EPI607479	?	Other Database Import	HA
A/Argentina/R56/2005	EPI609760	?	Other Database Import	HA
A/Argentina/R570/2005	EPI609696	?	Other Database Import	HA
A/Argentina/R624/2006	EPI608715	?	Other Database Import	HA
A/Argentina/R631/2006	EPI607311	?	Other Database Import	HA
A/Argentina/R770/2003	EPI157402	?	Centers for Disease Control and Prevention	HA
A/Argentina/R809/2003	EPI157404	?	Centers for Disease Control and Prevention	HA
A/Argentina/mc5/2001	EPI609218	?	Other Database Import	HA
A/Arica/36666/2015	EPI678751	Instituto De Salud Publica De Chile	Instituto De Salud Publica De Chile	HA
A/Arizona/1/2004	EPI116066	?	Other Database Import	HA
A/Arizona/1/2015	EPI612196	Arizona Department of Health Services	Centers for Disease Control and Prevention	HA
A/Arizona/10/2007	EPI134068	?	Centers for Disease Control and Prevention	HA
A/Arizona/10/2015	EPI644087	Arizona Department of Health Services	Centers for Disease Control and Prevention	HA
A/Arizona/11/2009	EPI185829	Arizona Department of Health Services	Centers for Disease Control and Prevention	HA
A/Arizona/11/2010	EPI301117	Arizona Department of Health Services	Centers for Disease Control and Prevention	HA
A/Arizona/11/2016	EPI715146	Arizona Department of Health Services	Centers for Disease Control and Prevention	HA
A/Arizona/12/2007	EPI134080	?	Centers for Disease Control and Prevention	HA
A/Arizona/12/2010	EPI301734	Arizona Department of Health Services	Centers for Disease Control and Prevention	HA
A/Arizona/13/2003	EPI115849	?	Other Database Import	HA
A/Arizona/13/2005	EPI115622	?	Other Database Import	HA
A/Arizona/13/2015	EPI651440	Arizona Department of Health Services	Centers for Disease Control and Prevention	HA
A/Arizona/14/2015	EPI651584	Arizona Department of Health Services	Centers for Disease Control and Prevention	HA
A/Arizona/16/2013	EPI503488	Arizona Department of Health Services	Centers for Disease Control and Prevention	HA
A/Arizona/16/2015	EPI676881	Arizona Department of Health Services	Centers for Disease Control and Prevention	HA
A/Arizona/17/2013	EPI503478	Arizona Department of Health Services	Centers for Disease Control and Prevention	HA
A/Arizona/17/2015	EPI676889	Arizona Department of Health Services	Centers for Disease Control and Prevention	HA
A/Arizona/18/2015	EPI676897	Arizona Department of Health Services	Centers for Disease Control and Prevention	HA
A/Arizona/19/2015	EPI680013	Arizona Department of Health Services	Centers for Disease Control and Prevention	HA
A/Arizona/2/2006	EPI115739	?	Other Database Import	HA
A/Arizona/21/2015	EPI671054	Arizona Department of Health Services	Centers for Disease Control and Prevention	HA
A/Arizona/22/2015	EPI688425	South Carolina Department of Health	Centers for Disease Control and Prevention	HA
A/Arizona/22/2016	EPI718843	Arizona Department of Health Services	Centers for Disease Control and Prevention	HA
A/Arizona/23/2015	EPI680021	Arizona Department of Health Services	Centers for Disease Control and Prevention	HA
A/Arizona/23/2016	EPI730842	Arizona Department of Health Services	Centers for Disease Control and Prevention	HA
A/Arizona/24/2003	EPI115851	?	Other Database Import	HA
A/Arizona/24/2014	EPI1241443	Arizona Department of Health Services	Centers for Disease Control and Prevention	HA
A/Arizona/24/2015	EPI680029	Arizona Department of Health Services	Centers for Disease Control and Prevention	HA
A/Arizona/24/2016	EPI747360	Arizona Department of Health Services	Centers for Disease Control and Prevention	HA
A/Arizona/24/2017	EPI1017367	Arizona Department of Health Services	Centers for Disease Control and Prevention	HA
A/Arizona/25/2015	EPI680037	Arizona Department of Health Services	Centers for Disease Control and Prevention	HA
A/Arizona/26/2016	EPI718864	Arizona Department of Health Services	Centers for Disease Control and Prevention	HA
A/Arizona/26/2019	EPI1479438	Arizona Department of Health Services	Centers for Disease Control and Prevention	HA
A/Arizona/27/2015	EPI680045	Arizona Department of Health Services	Centers for Disease Control and Prevention	HA
A/Arizona/27/2019	EPI1479446	Arizona Department of Health Services	Centers for Disease Control and Prevention	HA
A/Arizona/29/2015	EPI686278	Arizona Department of Health Services	Centers for Disease Control and Prevention	HA
A/Arizona/29/2019	EPI1496207	Arizona Department of Health Services	Centers for Disease Control and Prevention	HA
A/Arizona/3/2005	EPI115562	?	Other Database Import	HA
A/Arizona/3/2006	EPI115811	?	Other Database Import	HA
A/Arizona/3/2011	EPI319650	Arizona Department of Health Services	Centers for Disease Control and Prevention	HA
A/Arizona/31/2019	EPI1508126	Arizona Department of Health Services	Centers for Disease Control and Prevention	HA
A/Arizona/32/2016	EPI747084	Arizona Department of Health Services	Centers for Disease Control and Prevention	HA
A/Arizona/34/2019	EPI1597399	Arizona Department of Health Services	Centers for Disease Control and Prevention	HA
A/Arizona/35/2017	EPI1026822	Arizona Department of Health Services	Centers for Disease Control and Prevention	HA
A/Arizona/36/2018	EPI1256668	Arizona Department of Health Services	Centers for Disease Control and Prevention	HA
A/Arizona/36/2019	EPI1605934	Arizona Department of Health Services	Centers for Disease Control and Prevention	HA
A/Arizona/37/2016	EPI747092	Arizona Department of Health Services	Centers for Disease Control and Prevention	HA
A/Arizona/37/2017	EPI1026830	Arizona Department of Health Services	Centers for Disease Control and Prevention	HA
A/Arizona/37/2018	EPI1256660	Arizona Department of Health Services	Centers for Disease Control and Prevention	HA
A/Arizona/37/2019	EPI1605942	Arizona Department of Health Services	Centers for Disease Control and Prevention	HA
A/Arizona/39/2019	EPI1607165	Arizona Department of Health Services	Centers for Disease Control and Prevention	HA
A/Arizona/4/2006	EPI115813	?	Other Database Import	HA
A/Arizona/41/2015	EPI701721	Arizona Department of Health Services	Centers for Disease Control and Prevention	HA
A/Arizona/41/2019	EPI1609463	Arizona Department of Health Services	Centers for Disease Control and Prevention	HA
A/Arizona/42/2015	EPI701841	Arizona Department of Health Services	Centers for Disease Control and Prevention	HA
A/Arizona/43/2015	EPI701737	Arizona Department of Health Services	Centers for Disease Control and Prevention	HA
A/Arizona/4388/2014	EPI662912	?	Other Database Import	HA
A/Arizona/44/2015	EPI701761	Arizona Department of Health Services	Centers for Disease Control and Prevention	HA
A/Arizona/47/2017	EPI1049807	Arizona Department of Health Services	Centers for Disease Control and Prevention	HA
A/Arizona/4734/2015	EPI671859	?	Other Database Import	HA
A/Arizona/49/2016	EPI761359	Arizona Department of Health Services	Centers for Disease Control and Prevention	HA
A/Arizona/50/2016	EPI761367	Arizona Department of Health Services	Centers for Disease Control and Prevention	HA
A/Arizona/50/2017	EPI1086223	Arizona Department of Health Services	Centers for Disease Control and Prevention	HA
A/Arizona/52/2017	EPI1093639	Arizona Department of Health Services	Centers for Disease Control and Prevention	HA
A/Arizona/53/2017	EPI1093623	Arizona Department of Health Services	Centers for Disease Control and Prevention	HA
A/Arizona/54/2017	EPI1093631	Arizona Department of Health Services	Centers for Disease Control and Prevention	HA
A/Arizona/55/2018	EPI1336607	Arizona Department of Health Services	Centers for Disease Control and Prevention	HA
A/Arizona/56/2016	EPI770849	Arizona Department of Health Services	Centers for Disease Control and Prevention	HA
A/Arizona/57/2016	EPI770857	Arizona Department of Health Services	Centers for Disease Control and Prevention	HA
A/Arizona/58/2015	EPI730858	Arizona Department of Health Services	Centers for Disease Control and Prevention	HA
A/Arizona/59/2015	EPI747328	Arizona Department of Health Services	Centers for Disease Control and Prevention	HA
A/Arizona/6/2011	EPI357998	Arizona Department of Health Services	Centers for Disease Control and Prevention	HA
A/Arizona/6/2017	EPI970064	Arizona Department of Health Services	Centers for Disease Control and Prevention	HA
A/Arizona/65/2016	EPI787049	Arizona Department of Health Services	Centers for Disease Control and Prevention	HA
A/Arizona/66/2016	EPI787068	Arizona Department of Health Services	Centers for Disease Control and Prevention	HA
A/Arizona/67/2016	EPI1118427	Arizona Department of Health Services	Centers for Disease Control and Prevention	HA
A/Arizona/7/2011	EPI438323	Arizona Department of Health Services	Centers for Disease Control and Prevention	HA
A/Arizona/7/2012	EPI371808	Arizona Department of Health Services	Centers for Disease Control and Prevention	HA
A/Arizona/7/2015	EPI624225	Arizona Department of Health Services	Centers for Disease Control and Prevention	HA
A/Arizona/70/2016	EPI858031	Arizona Department of Health Services	Centers for Disease Control and Prevention	HA
A/Arizona/8/2009	EPI185826	Arizona Department of Health Services	Centers for Disease Control and Prevention	HA
A/Arizona/8/2013	EPI492739	Arizona Department of Health Services	Centers for Disease Control and Prevention	HA
A/Arizona/8/2017	EPI941570	Arizona Department of Health Services	Centers for Disease Control and Prevention	HA
A/Arizona/9/2001	EPI608321	?	Other Database Import	HA
A/Arizona/9/2007	EPI134605	?	Centers for Disease Control and Prevention	HA
A/Arizona/9/2012	EPI417231	Arizona Department of Health Services	Centers for Disease Control and Prevention	HA
A/Arizona/9/2015	EPI629560	Arizona Department of Health Services	Centers for Disease Control and Prevention	HA
A/Arizona/9815/2019	EPI1566239	?	Import From Public Domain	HA
A/Arizona/AF1366/2008	EPI153154	?	Other Database Import	HA
A/Arizona/AF1367/2008	EPI153155	?	Other Database Import	HA
A/Arizona/AF1368/2008	EPI153156	?	Other Database Import	HA
A/Arizona/AF1717/2008	EPI154358	?	Other Database Import	HA
A/Arizona/AF2697/2011	EPI308961	?	Other Database Import	HA
A/Arizona/AF2698/2011	EPI308962	?	Other Database Import	HA
A/Arizona/AZ-10006-ORIGINAL/2003	EPI234668	?	Other Database Import	HA
A/Arizona/AZ-300637/2003	EPI234669	?	Other Database Import	HA
A/Arizona/AZ-300763/2003	EPI234670	?	Other Database Import	HA
A/Arizona/AZ-4-0187/2004	EPI229331	?	Other Database Import	HA
A/Arizona/AZ-4081/2003	EPI234671	?	Other Database Import	HA
A/Arizona/AZ-4707/2003	EPI234672	?	Other Database Import	HA
A/Arizona/AZ-4877/2003	EPI234673	?	Other Database Import	HA
A/Arizona/AZ-6-0178/2006	EPI224552	?	Other Database Import	HA
A/Arizona/AZ-6-0536/2006	EPI224553	?	Other Database Import	HA
A/Arizona/AZ-6-0596/2006	EPI224554	?	Other Database Import	HA
A/Arizona/AZ-799/2005	EPI226626	?	Other Database Import	HA
A/Arizona/AZ-86/2005	EPI226627	?	Other Database Import	HA
A/Arizona/AZ-994/2003	EPI234675	?	Other Database Import	HA
A/Arizona/M12/2012	EPI426828	?	Other Database Import	HA
A/Arizona/M14/2012	EPI426831	?	Other Database Import	HA
A/Arizona/M18/2012	EPI426826	?	Other Database Import	HA
A/Arizona/WRAIR1142P/2009	EPI275394	?	Other Database Import	HA
A/Arizona/WRAIR1562P/2009	EPI325785	?	Other Database Import	HA
A/Arkansas/1/2002	EPI147162	?	Other Database Import	HA
A/Arkansas/1/2010	EPI274451	?	Centers for Disease Control and Prevention	HA
A/Arkansas/1/2012	EPI353504	Arkansas Department of Health	Centers for Disease Control and Prevention	HA
A/Arkansas/1/2014	EPI553536	Arkansas Department of Health	Centers for Disease Control and Prevention	HA
A/Arkansas/1/2018	EPI1182854	Arkansas Department of Health	Centers for Disease Control and Prevention	HA
A/Arkansas/10/2014	EPI553906	Arkansas Department of Health	Centers for Disease Control and Prevention	HA
A/Arkansas/10/2019	EPI1382110	Arkansas Department of Health	Centers for Disease Control and Prevention	HA
A/Arkansas/12/2017	EPI959699	Arkansas Department of Health	Centers for Disease Control and Prevention	HA
A/Arkansas/13/2013	EPI467408	Arkansas Department of Health	Centers for Disease Control and Prevention	HA
A/Arkansas/13/2014	EPI564612	Arkansas Department of Health	Centers for Disease Control and Prevention	HA
A/Arkansas/13/2019	EPI1407398	Arkansas Department of Health	Centers for Disease Control and Prevention	HA
A/Arkansas/15/2014	EPI558597	Arkansas Department of Health	Centers for Disease Control and Prevention	HA
A/Arkansas/16/2014	EPI558140	Arkansas Department of Health	Centers for Disease Control and Prevention	HA
A/Arkansas/18/2017	EPI977260	Arkansas Department of Health	Centers for Disease Control and Prevention	HA
A/Arkansas/2/2000	EPI609476	?	Other Database Import	HA
A/Arkansas/2/2008	EPI138780	?	Centers for Disease Control and Prevention	HA
A/Arkansas/2/2014	EPI553552	Arkansas Department of Health	Centers for Disease Control and Prevention	HA
A/Arkansas/2/2016	EPI715154	Arkansas Department of Health	Centers for Disease Control and Prevention	HA
A/Arkansas/21/2017	EPI1091190	?	Other Database Import	HA
A/Arkansas/21/2019	EPI1398097	Arkansas Department of Health	Centers for Disease Control and Prevention	HA
A/Arkansas/22/2019	EPI1421602	Arkansas Department of Health	Centers for Disease Control and Prevention	HA
A/Arkansas/3/2010	EPI301737	Arkansas Department of Health	Centers for Disease Control and Prevention	HA
A/Arkansas/3/2013	EPI465949	Arkansas Department of Health	Centers for Disease Control and Prevention	HA
A/Arkansas/3/2014	EPI553567	Arkansas Department of Health	Centers for Disease Control and Prevention	HA
A/Arkansas/30/2017	EPI1107219	Arkansas Department of Health	Centers for Disease Control and Prevention	HA
A/Arkansas/31/2017	EPI1107227	Arkansas Department of Health	Centers for Disease Control and Prevention	HA
A/Arkansas/33/2017	EPI1107235	Arkansas Department of Health	Centers for Disease Control and Prevention	HA
A/Arkansas/34/2017	EPI1107243	Arkansas Department of Health	Centers for Disease Control and Prevention	HA
A/Arkansas/4/2011	EPI347463	Arkansas Department of Health	Centers for Disease Control and Prevention	HA
A/Arkansas/4/2013	EPI465951	Arkansas Department of Health	Centers for Disease Control and Prevention	HA
A/Arkansas/4/2014	EPI553575	Arkansas Department of Health	Centers for Disease Control and Prevention	HA
A/Arkansas/4/2018	EPI1185224	Arkansas Department of Health	Centers for Disease Control and Prevention	HA
A/Arkansas/43/2017	EPI1131378	Arkansas Department of Health	Centers for Disease Control and Prevention	HA
A/Arkansas/4503/2015	EPI663027	?	Other Database Import	HA
A/Arkansas/5/2008	EPI159831	?	Centers for Disease Control and Prevention	HA
A/Arkansas/5/2010	EPI301121	Arkansas Department of Health	Centers for Disease Control and Prevention	HA
A/Arkansas/5/2011	EPI347466	Arkansas Department of Health	Centers for Disease Control and Prevention	HA
A/Arkansas/5/2014	EPI549132	Arkansas Department of Health	Centers for Disease Control and Prevention	HA
A/Arkansas/5/2015	EPI579420	Arkansas Department of Health	Centers for Disease Control and Prevention	HA
A/Arkansas/6/2013	EPI465955	Arkansas Department of Health	Centers for Disease Control and Prevention	HA
A/Arkansas/6/2014	EPI549116	Arkansas Department of Health	Centers for Disease Control and Prevention	HA
A/Arkansas/7/2013	EPI465945	Arkansas Department of Health	Centers for Disease Control and Prevention	HA
A/Arkansas/7/2014	EPI549124	Arkansas Department of Health	Centers for Disease Control and Prevention	HA
A/Arkansas/8/2014	EPI548860	Arkansas Department of Health	Centers for Disease Control and Prevention	HA
A/Arkansas/9/2015	EPI673732	Arkansas Department of Health	Centers for Disease Control and Prevention	HA
A/Arkansas/9/2019	EPI1372516	Arkansas Department of Health	Centers for Disease Control and Prevention	HA
A/Arkansas/AF1369/2008	EPI153157	?	Other Database Import	HA
A/Arkansas/AF1374/2008	EPI153162	?	Other Database Import	HA
A/Arkansas/AF1377/2008	EPI153165	?	Other Database Import	HA
A/Arkansas/AF1382/2008	EPI153170	?	Other Database Import	HA
A/Arkansas/AF1384/2008	EPI153172	?	Other Database Import	HA
A/Arkansas/AF1385/2008	EPI153173	?	Other Database Import	HA
A/Arkansas/AF1386/2008	EPI153174	?	Other Database Import	HA
A/Arkansas/AF1389/2008	EPI153177	?	Other Database Import	HA
A/Arkansas/AF1392/2008	EPI153180	?	Other Database Import	HA
A/Arkansas/AF1499/2008	EPI153278	?	Other Database Import	HA
A/Arkansas/AF1784/2008	EPI154425	?	Other Database Import	HA
A/Arkansas/AR-2003100148/2003	EPI145953	?	Other Database Import	HA
A/Arkansas/AR-V-3083/2003	EPI145954	?	Other Database Import	HA
A/Arkansas/WRAIR1251P/2009	EPI325721	?	Other Database Import	HA
A/Arkhangelsk/29/2018	EPI1280599	Russian Academy of Medical Sciences	WHO National Influenza Centre Russian Federation	HA
A/Armenia/941/2019	EPI1582587	Centre For Diseases Control and Prevention	Crick Worldwide Influenza Centre	HA
A/Arvaikheer/2101/2005	EPI157406	?	Centers for Disease Control and Prevention	HA
A/Asaka/4/2017	EPI1251579	Saitama Medical University	Saitama Medical University	HA
A/Ashburton/280/2004	EPI83043	?	Other Database Import	HA
A/Astrakhan/1/2013	EPI427231	Russian Academy of Medical Sciences	National Institute For Medical Research	HA
A/Astrakhan/10/2007	EPI358120	?	Other Database Import	HA
A/Astrakhan/32/2017	EPI1171367	WHO National Influenza Centre Russian Federation	WHO National Influenza Centre Russian Federation	HA
A/Astrakhan/33/2018	EPI1280447	?	WHO National Influenza Centre Russian Federation	HA
A/Astrakhan/5/2013	EPI450642	WHO National Influenza Centre Russian Federation	National Institute For Medical Research	HA
A/Astrakhan/6/2012	EPI377492	Russian Academy of Medical Sciences	Centers for Disease Control and Prevention	HA
A/Astrakhan/65/2012	EPI358883	WHO National Influenza Centre Russian Federation	National Institute For Medical Research	HA
A/Astrakhan/7/2009	EPI185805	Russian Academy of Medical Sciences	Centers for Disease Control and Prevention	HA
A/AthensGR/108/2011	EPI755706	Hellenic Pasteur Institute	Hellenic Pasteur Institute	HA
A/Attecoube/GR1099/2011	EPI352779	Pasteur Institut of Coite D'ivoire	National Institute For Medical Research	HA
A/Attecoube/GR741/2012	EPI405872	Pasteur Institut of Coite D'ivoire	National Institute For Medical Research	HA
A/Attecoube/GR97/2012	EPI405874	Pasteur Institut of Coite D'ivoire	National Institute For Medical Research	HA
A/Auckland/1/2003	EPI1447344	Auckland Healthcare	WHO Collaborating Centre For Reference and Research On Influenza	HA
A/Auckland/1/2011	EPI346249	Auckland Hospital	WHO Collaborating Centre For Reference and Research On Influenza	HA
A/Auckland/10/1997	EPI367033	?	Other Database Import	HA
A/Auckland/10/2008	EPI163724	Auckland Healthcare	WHO Collaborating Centre For Reference and Research On Influenza	HA
A/Auckland/104/2008	EPI172354	Auckland Hospital	WHO Collaborating Centre For Reference and Research On Influenza	HA
A/Auckland/121/1999	EPI1886193	Auckland Hospital	WHO Collaborating Centre For Reference and Research On Influenza	HA
A/Auckland/121/2008	EPI172349	Auckland Hospital	WHO Collaborating Centre For Reference and Research On Influenza	HA
A/Auckland/13/2004	EPI1938789	Auckland Healthcare	WHO Collaborating Centre For Reference and Research On Influenza	HA
A/Auckland/130/2008	EPI2041792	Auckland Healthcare	WHO Collaborating Centre For Reference and Research On Influenza	HA
A/Auckland/139/1999	EPI1886194	Auckland Hospital	WHO Collaborating Centre For Reference and Research On Influenza	HA
A/Auckland/14/2003	EPI1447345	Auckland Healthcare	WHO Collaborating Centre For Reference and Research On Influenza	HA
A/Auckland/16/1999	EPI1886195	Auckland Hospital	WHO Collaborating Centre For Reference and Research On Influenza	HA
A/Auckland/167/1999	EPI1886196	Auckland Hospital	WHO Collaborating Centre For Reference and Research On Influenza	HA
A/Auckland/169/1999	EPI1886197	Auckland Hospital	WHO Collaborating Centre For Reference and Research On Influenza	HA
A/Auckland/17/2008	EPI163711	Auckland Healthcare	WHO Collaborating Centre For Reference and Research On Influenza	HA
A/Auckland/1980/1999	EPI1886201	Auckland Hospital	WHO Collaborating Centre For Reference and Research On Influenza	HA
A/Auckland/2/1998	EPI1885197	Auckland Hospital	WHO Collaborating Centre For Reference and Research On Influenza	HA
A/Auckland/2/2011	EPI346266	Auckland Hospital	WHO Collaborating Centre For Reference and Research On Influenza	HA
A/Auckland/20/2003	EPI545321	Auckland Healthcare	Other Database Import	HA
A/Auckland/20/2013	EPI2474084	Auckland Hospital	WHO Collaborating Centre For Reference and Research On Influenza	HA
A/Auckland/21/2013	EPI526689	Auckland Hospital	WHO Collaborating Centre For Reference and Research On Influenza	HA
A/Auckland/218/1999	EPI1886199	Auckland Hospital	WHO Collaborating Centre For Reference and Research On Influenza	HA
A/Auckland/23/2006	EPI1989539	Auckland Healthcare	WHO Collaborating Centre For Reference and Research On Influenza	HA
A/Auckland/24/2011	EPI2092314	Auckland Healthcare	WHO Collaborating Centre For Reference and Research On Influenza	HA
A/Auckland/26/2002	EPI1926781	Auckland Healthcare	WHO Collaborating Centre For Reference and Research On Influenza	HA
A/Auckland/28/1999	EPI1886200	Auckland Hospital	WHO Collaborating Centre For Reference and Research On Influenza	HA
A/Auckland/34/2006	EPI1989543	Auckland Healthcare	WHO Collaborating Centre For Reference and Research On Influenza	HA
A/Auckland/36/2011	EPI2092317	Auckland Healthcare	WHO Collaborating Centre For Reference and Research On Influenza	HA
A/Auckland/45/2004	EPI1937852	Auckland Healthcare	WHO Collaborating Centre For Reference and Research On Influenza	HA
A/Auckland/47/2006	EPI1989547	Auckland Healthcare	WHO Collaborating Centre For Reference and Research On Influenza	HA
A/Auckland/5/2013	EPI466059	Auckland Healthcare	WHO Collaborating Centre For Reference and Research On Influenza	HA
A/Auckland/500/2013	EPI466062	Institute of Environmental Science & Research	WHO Collaborating Centre For Reference and Research On Influenza	HA
A/Auckland/544/2013	EPI526760	Institute of Environmental Science and Research	WHO Collaborating Centre For Reference and Research On Influenza	HA
A/Auckland/550/2013	EPI526698	Institute of Environmental Science and Research	WHO Collaborating Centre For Reference and Research On Influenza	HA
A/Auckland/57/2002	EPI1926782	Auckland Healthcare	WHO Collaborating Centre For Reference and Research On Influenza	HA
A/Auckland/583/2000	EPI68809	?	Other Database Import	HA
A/Auckland/589/2000	EPI64030	?	Other Database Import	HA
A/Auckland/593/2000	EPI62954	?	Other Database Import	HA
A/Auckland/596/2000	EPI64087	?	Other Database Import	HA
A/Auckland/598/2000	EPI68866	?	Other Database Import	HA
A/Auckland/599/2000	EPI64106	?	Other Database Import	HA
A/Auckland/6/2003	EPI1447352	Auckland Healthcare	WHO Collaborating Centre For Reference and Research On Influenza	HA
A/Auckland/6/2014	EPI551835	Auckland Hospital	WHO Collaborating Centre For Reference and Research On Influenza	HA
A/Auckland/600/2000	EPI64125	?	Other Database Import	HA
A/Auckland/602/2001	EPI62973	?	Other Database Import	HA
A/Auckland/603/2001	EPI64163	?	Other Database Import	HA
A/Auckland/604/2001	EPI64182	?	Other Database Import	HA
A/Auckland/607/2001	EPI62162	?	Other Database Import	HA
A/Auckland/609/2002	EPI63049	?	Other Database Import	HA
A/Auckland/610/2002	EPI68885	?	Other Database Import	HA
A/Auckland/611/2002	EPI62181	?	Other Database Import	HA
A/Auckland/612/2002	EPI63068	?	Other Database Import	HA
A/Auckland/613/2002	EPI62200	?	Other Database Import	HA
A/Auckland/614/2002	EPI62219	?	Other Database Import	HA
A/Auckland/615/2002	EPI64201	?	Other Database Import	HA
A/Auckland/616/2005	EPI63087	?	Other Database Import	HA
A/Auckland/617/2005	EPI64220	?	Other Database Import	HA
A/Auckland/69/2008	EPI172183	Auckland Hospital	WHO Collaborating Centre For Reference and Research On Influenza	HA
A/Auckland/78/2006	EPI1989550	Auckland Healthcare	WHO Collaborating Centre For Reference and Research On Influenza	HA
A/Auckland/82/2007	EPI1445432	Auckland Healthcare	WHO Collaborating Centre For Reference and Research On Influenza	HA
A/Australia/18/2009	EPI270695	?	Other Database Import	HA
A/Australia/2/2009	EPI255059	?	Other Database Import	HA
A/Australia/34/2009	EPI305634	?	Other Database Import	HA
A/Australia/46/2009	EPI305642	?	Other Database Import	HA
A/Australia/55/2009	EPI305650	?	Other Database Import	HA
A/Australia/NHRC0001/2005	EPI318976	?	Other Database Import	HA
A/Australia/NHRC0002/2003	EPI318856	?	Other Database Import	HA
A/Australia/NHRC0002/2005	EPI318968	?	Other Database Import	HA
A/Australia/NHRC0003/2005	EPI318960	?	Other Database Import	HA
A/Australia/NHRC0004/2003	EPI318744	?	Other Database Import	HA
A/Australia/NHRC0004/2005	EPI318952	?	Other Database Import	HA
A/Australia/NHRC0005/2005	EPI318944	?	Other Database Import	HA
A/Australia/NHRC0007/2005	EPI318928	?	Other Database Import	HA
A/Australia/NHRC0009/2005	EPI318912	?	Other Database Import	HA
A/Australia/NHRC0010/2003	EPI318760	?	Other Database Import	HA
A/Australia/NHRC0010/2005	EPI320317	?	Other Database Import	HA
A/Australia/NHRC0013/2005	EPI318888	?	Other Database Import	HA
A/Australia/NHRC0015/2005	EPI318872	?	Other Database Import	HA
A/Austria/111/2012	EPI378531	Department of Virology, Medical University Vienna	Medical University Vienna	HA
A/Austria/134419/2003	EPI71231	?	Other Database Import	HA
A/Austria/134855/2004	EPI71233	?	Other Database Import	HA
A/Austria/135553/2004	EPI71235	?	Other Database Import	HA
A/Austria/135794/2004	EPI71237	?	Other Database Import	HA
A/Austria/136042/2004	EPI71239	?	Other Database Import	HA
A/Austria/136353/2004	EPI71241	?	Other Database Import	HA
A/Austria/136916/2004	EPI71245	?	Other Database Import	HA
A/Austria/137275/2004	EPI71249	?	Other Database Import	HA
A/Austria/137440/2004	EPI71251	?	Other Database Import	HA
A/Austria/138051/2004	EPI71255	?	Other Database Import	HA
A/Austria/138109/2004	EPI71257	?	Other Database Import	HA
A/Austria/138112/2004	EPI71259	?	Other Database Import	HA
A/Austria/138385/2004	EPI71263	?	Other Database Import	HA
A/Austria/138808/2004	EPI71269	?	Other Database Import	HA
A/Austria/139082/2004	EPI71271	?	Other Database Import	HA
A/Austria/139949/2004	EPI71275	?	Other Database Import	HA
A/Austria/140481/2004	EPI71277	?	Other Database Import	HA
A/Austria/140484/2004	EPI123364	?	Other Database Import	HA
A/Austria/140489/2004	EPI71279	?	Other Database Import	HA
A/Austria/140685/2004	EPI71281	?	Other Database Import	HA
A/Austria/140782/2004	EPI71285	?	Other Database Import	HA
A/Austria/140967/2004	EPI71289	?	Other Database Import	HA
A/Austria/141157/2004	EPI71293	?	Other Database Import	HA
A/Austria/141367/2004	EPI71295	?	Other Database Import	HA
A/Austria/142001/2004	EPI71297	?	Other Database Import	HA
A/Austria/142030/2004	EPI123344	?	Other Database Import	HA
A/Austria/143745/2004	EPI71301	?	Other Database Import	HA
A/Austria/144219/2004	EPI123343	?	Other Database Import	HA
A/Austria/145841/2004	EPI71303	?	Other Database Import	HA
A/Austria/202737/2005	EPI71307	?	Other Database Import	HA
A/Austria/204233/2005	EPI71311	?	Other Database Import	HA
A/Austria/205738/2005	EPI71323	?	Other Database Import	HA
A/Austria/206130/2005	EPI71325	?	Other Database Import	HA
A/Austria/207265/2005	EPI71331	?	Other Database Import	HA
A/Austria/207270/2005	EPI71333	?	Other Database Import	HA
A/Austria/208007/2005	EPI71341	?	Other Database Import	HA
A/Austria/208387/2005	EPI71343	?	Other Database Import	HA
A/Austria/211113/2005	EPI123354	?	Other Database Import	HA
A/Austria/211120/2005	EPI123352	?	Other Database Import	HA
A/Austria/213223/2005	EPI71365	?	Other Database Import	HA
A/Austria/213477/2005	EPI71367	?	Other Database Import	HA
A/Austria/653679/2012	EPI358903	University of Vienna	National Institute For Medical Research	HA
A/Austria/654044/2012	EPI358905	University of Vienna	National Institute For Medical Research	HA
A/Austria/654591/2012	EPI358907	University of Vienna	National Institute For Medical Research	HA
A/Austria/705367/2012	EPI416480	University of Vienna	National Institute For Medical Research	HA
A/Austria/74466/2003	EPI71371	?	Other Database Import	HA
A/Austria/76036/2003	EPI123356	?	Other Database Import	HA
A/Austria/76165/2003	EPI71373	?	Other Database Import	HA
A/Austria/76359/2003	EPI123358	?	Other Database Import	HA
A/Austria/76367/2003	EPI71375	?	Other Database Import	HA
A/Austria/76866/2003	EPI71377	?	Other Database Import	HA
A/Austria/77193/2003	EPI123362	?	Other Database Import	HA
A/Austria/77792/2003	EPI71379	?	Other Database Import	HA
A/Austria/77937/2003	EPI71383	?	Other Database Import	HA
A/Austria/79015/2003	EPI71385	?	Other Database Import	HA
A/Austria/79211/2003	EPI71387	?	Other Database Import	HA
A/Austria/79477/2003	EPI71389	?	Other Database Import	HA
A/Austria/79524/2003	EPI71391	?	Other Database Import	HA
A/Austria/80044/2003	EPI123360	?	Other Database Import	HA
A/Austria/80361/2003	EPI71399	?	Other Database Import	HA
A/Austria/80675/2003	EPI71401	?	Other Database Import	HA
A/Austria/80991/2003	EPI71407	?	Other Database Import	HA
A/Austria/81720/2003	EPI71409	?	Other Database Import	HA
A/Austria/82615/2003	EPI71411	?	Other Database Import	HA
A/Austria/82895/2003	EPI71413	?	Other Database Import	HA
A/Austria/83327/2003	EPI71417	?	Other Database Import	HA
A/Austria/85718/2003	EPI71419	?	Other Database Import	HA
A/Austria/890287/2015	EPI696889	Department of Virology, Medical University Vienna	Crick Worldwide Influenza Centre	HA
A/Austria/890744/2015	EPI696891	University of Vienna	Crick Worldwide Influenza Centre	HA
A/Austria/913779/2016	EPI743536	Department of Virology, Medical University Vienna	Medical University Vienna	HA
A/Austria/962252/2017	EPI1043218	Department of Virology, Medical University Vienna	Medical University Vienna	HA
A/Austria/97/2014	EPI541863	Department of Virology, Medical University Vienna	Medical University Vienna	HA
A/Ayutthaya/347/2018	EPI1369991	WHO National Influenza Centre, National Institute of Medical Research (nimr)	WHO Collaborating Centre For Reference and Research On Influenza	HA
A/Ayutthaya/56/2018	EPI1281553	WHO National Influenza Centre, National Institute of Medical Research (nimr)	WHO Collaborating Centre For Reference and Research On Influenza	HA
A/Ayutthaya/93/2018	EPI1311678	WHO National Influenza Centre, National Institute of Medical Research (nimr)	Centers for Disease Control and Prevention	HA
A/Ayutthaya/98/2017	EPI1058165	WHO National Influenza Centre, National Institute of Medical Research (nimr)	Centers for Disease Control and Prevention	HA
A/Azerbaijan/899/2016	EPI991516	Republican Anti Plague Station	Crick Worldwide Influenza Centre	HA
A/Babol/36/2005	EPI174961	?	Other Database Import	HA
A/Babol/37/2005	EPI174962	?	Other Database Import	HA
A/BadenWurttemberg/1/2012	EPI352799	Robert Koch Institute	National Institute For Medical Research	HA
A/BadenWurttemberg/38/2005	EPI226637	?	Other Database Import	HA
A/Bahamas/329/2018	EPI1240113	Caribbean Epidemiology Center	Centers for Disease Control and Prevention	HA
A/Bahamas/332/2018	EPI1240073	Caribbean Epidemiology Center	Centers for Disease Control and Prevention	HA
A/Bahia/100/2011	EPI339308	?	Other Database Import	HA
A/Bahia/12/2007	EPI646509	Oswaldo Cruz Institute Fiocruz Laboratory of Respiratory Viruses and Measles (lvrs)	Oswaldo Cruz Institute Fiocruz Laboratory of Respiratory Viruses and Measles (lvrs)	HA
A/Bahia/1213/2012	EPI646413	Oswaldo Cruz Institute Fiocruz Laboratory of Respiratory Viruses and Measles (lvrs)	Oswaldo Cruz Institute Fiocruz Laboratory of Respiratory Viruses and Measles (lvrs)	HA
A/Bahia/160/2019	EPI1584360	Laboratório Central de Saúde Pública Professor Gon√ßalo Moniz, Lacen Ba	Instituto Oswaldo Cruz Fiocruz	HA
A/Bahia/161/2019	EPI1584362	Laboratório Central de Saúde Pública Professor Gon√ßalo Moniz, Lacen Ba	Instituto Oswaldo Cruz Fiocruz	HA
A/Bahia/366/2005	EPI646545	Oswaldo Cruz Institute Fiocruz Laboratory of Respiratory Viruses and Measles (lvrs)	Oswaldo Cruz Institute Fiocruz Laboratory of Respiratory Viruses and Measles (lvrs)	HA
A/Bahia/44/2011	EPI339307	?	Other Database Import	HA
A/Bahia/45/2007	EPI646508	Oswaldo Cruz Institute Fiocruz Laboratory of Respiratory Viruses and Measles (lvrs)	Oswaldo Cruz Institute Fiocruz Laboratory of Respiratory Viruses and Measles (lvrs)	HA
A/Bahia/45/2011	EPI339306	?	Other Database Import	HA
A/Bahia/50/2007	EPI646483	Oswaldo Cruz Institute Fiocruz Laboratory of Respiratory Viruses and Measles (lvrs)	Oswaldo Cruz Institute Fiocruz Laboratory of Respiratory Viruses and Measles (lvrs)	HA
A/Bahia/53/2007	EPI646482	Oswaldo Cruz Institute Fiocruz Laboratory of Respiratory Viruses and Measles (lvrs)	Oswaldo Cruz Institute Fiocruz Laboratory of Respiratory Viruses and Measles (lvrs)	HA
A/Bahia/569/2010	EPI646456	Oswaldo Cruz Institute Fiocruz Laboratory of Respiratory Viruses and Measles (lvrs)	Oswaldo Cruz Institute Fiocruz Laboratory of Respiratory Viruses and Measles (lvrs)	HA
A/Bahia/65/2007	EPI646480	Oswaldo Cruz Institute Fiocruz Laboratory of Respiratory Viruses and Measles (lvrs)	Oswaldo Cruz Institute Fiocruz Laboratory of Respiratory Viruses and Measles (lvrs)	HA
A/Bahia/65/2011	EPI339305	?	Other Database Import	HA
A/Bahia/70/2007	EPI646479	Oswaldo Cruz Institute Fiocruz Laboratory of Respiratory Viruses and Measles (lvrs)	Oswaldo Cruz Institute Fiocruz Laboratory of Respiratory Viruses and Measles (lvrs)	HA
A/Bahia/97/2011	EPI339304	?	Other Database Import	HA
A/Bahia/98/2011	EPI339303	?	Other Database Import	HA
A/Bahrain/449/2018	EPI1311646	Ministry of Health Bahrain	Centers for Disease Control and Prevention	HA
A/Bahrain/506/2018	EPI1386133	Ministry of Health Bahrain	Centers for Disease Control and Prevention	HA
A/Bahrain/786/2016	EPI955679	Ministry of Health Bahrain	Centers for Disease Control and Prevention	HA
A/Bahrain/797/2016	EPI955687	Ministry of Health Bahrain	Centers for Disease Control and Prevention	HA
A/Bahrain/801/2016	EPI955695	Ministry of Health Bahrain	Centers for Disease Control and Prevention	HA
A/Baleares/14037/2013	EPI505207	Instituto De Salud Carlos Iii	National Institute For Medical Research	HA
A/Baleares/14038/2013	EPI509204	Servicio de Microbiología Hospital Universitario Son Espases	Instituto De Salud Carlos Iii	HA
A/Baleares/1656/2015	EPI672782	Servicio de Microbiología Hospital Universitario Son Espases	Instituto De Salud Carlos Iii	HA
A/Baleares/RR6848/2010	EPI302186	Instituto De Salud Carlos Iii	National Institute For Medical Research	HA
A/Bangkok/103/2002	EPI1926784	WHO National Influenza Centre, National Institute of Medical Research (nimr)	WHO Collaborating Centre For Reference and Research On Influenza	HA
A/Bangkok/109/1999	EPI1886206	WHO National Influenza Centre, National Institute of Medical Research (nimr)	WHO Collaborating Centre For Reference and Research On Influenza	HA
A/Bangkok/109/2002	EPI608751	WHO National Influenza Centre, National Institute of Medical Research (nimr)	Other Database Import	HA
A/Bangkok/115/2001	EPI608541	?	Other Database Import	HA
A/Bangkok/1158/2004	EPI116857	WHO National Influenza Centre, National Institute of Medical Research (nimr)	Other Database Import	HA
A/Bangkok/126/2013	EPI584728	Thai National Influenza Center	Thai National Influenza Center	HA
A/Bangkok/127/2018	EPI1281514	WHO National Influenza Centre, National Institute of Medical Research (nimr)	WHO Collaborating Centre For Reference and Research On Influenza	HA
A/Bangkok/1340/2003	EPI607442	?	Other Database Import	HA
A/Bangkok/1340/2004	EPI1937857	WHO National Influenza Centre, National Institute of Medical Research (nimr)	WHO Collaborating Centre For Reference and Research On Influenza	HA
A/Bangkok/135/1999	EPI1886207	WHO National Influenza Centre, National Institute of Medical Research (nimr)	WHO Collaborating Centre For Reference and Research On Influenza	HA
A/Bangkok/137/1999	EPI1886208	WHO National Influenza Centre, National Institute of Medical Research (nimr)	WHO Collaborating Centre For Reference and Research On Influenza	HA
A/Bangkok/140/2000	EPI1919300	WHO National Influenza Centre, National Institute of Medical Research (nimr)	WHO Collaborating Centre For Reference and Research On Influenza	HA
A/Bangkok/146/1999	EPI1886209	WHO National Influenza Centre, National Institute of Medical Research (nimr)	WHO Collaborating Centre For Reference and Research On Influenza	HA
A/Bangkok/156/2001	EPI609339	?	Other Database Import	HA
A/Bangkok/1563/2004	EPI117017	?	Other Database Import	HA
A/Bangkok/161/2001	EPI608193	?	Other Database Import	HA
A/Bangkok/178/2000	EPI607052	?	Other Database Import	HA
A/Bangkok/189/2002	EPI2040848	WHO National Influenza Centre, National Institute of Medical Research (nimr)	WHO Collaborating Centre For Reference and Research On Influenza	HA
A/Bangkok/190/2002	EPI1926786	WHO National Influenza Centre, National Institute of Medical Research (nimr)	WHO Collaborating Centre For Reference and Research On Influenza	HA
A/Bangkok/194/2002	EPI2040849	WHO National Influenza Centre, National Institute of Medical Research (nimr)	WHO Collaborating Centre For Reference and Research On Influenza	HA
A/Bangkok/201/2019	EPI1590503	Thai National Influenza Center	Thai National Influenza Center	HA
A/Bangkok/202/2000	EPI609004	?	Other Database Import	HA
A/Bangkok/220/2002	EPI2040851	WHO National Influenza Centre, National Institute of Medical Research (nimr)	WHO Collaborating Centre For Reference and Research On Influenza	HA
A/Bangkok/223/2002	EPI1926788	WHO National Influenza Centre, National Institute of Medical Research (nimr)	WHO Collaborating Centre For Reference and Research On Influenza	HA
A/Bangkok/224/2001	EPI606681	?	Other Database Import	HA
A/Bangkok/224/2002	EPI2040852	WHO National Influenza Centre, National Institute of Medical Research (nimr)	WHO Collaborating Centre For Reference and Research On Influenza	HA
A/Bangkok/226/2001	EPI609434	?	Other Database Import	HA
A/Bangkok/24/2004	EPI1937863	WHO National Influenza Centre, National Institute of Medical Research (nimr)	WHO Collaborating Centre For Reference and Research On Influenza	HA
A/Bangkok/247/2002	EPI1926789	WHO National Influenza Centre, National Institute of Medical Research (nimr)	WHO Collaborating Centre For Reference and Research On Influenza	HA
A/Bangkok/249/2011	EPI1590390	Thai National Influenza Center	Thai National Influenza Center	HA
A/Bangkok/256/2002	EPI2040854	WHO National Influenza Centre, National Institute of Medical Research (nimr)	WHO Collaborating Centre For Reference and Research On Influenza	HA
A/Bangkok/257/2002	EPI2040855	WHO National Influenza Centre, National Institute of Medical Research (nimr)	WHO Collaborating Centre For Reference and Research On Influenza	HA
A/Bangkok/26/2019	EPI1373432	Thai National Influenza Center	Thai National Influenza Center	HA
A/Bangkok/27/2000	EPI608637	?	Other Database Import	HA
A/Bangkok/273/2002	EPI2040856	WHO National Influenza Centre, National Institute of Medical Research (nimr)	WHO Collaborating Centre For Reference and Research On Influenza	HA
A/Bangkok/277/2002	EPI2040857	WHO National Influenza Centre, National Institute of Medical Research (nimr)	WHO Collaborating Centre For Reference and Research On Influenza	HA
A/Bangkok/28/2001	EPI609735	?	Other Database Import	HA
A/Bangkok/28/2019	EPI1573668	WHO National Influenza Centre, National Institute of Medical Research (nimr)	Centers for Disease Control and Prevention	HA
A/Bangkok/328/2001	EPI606953	?	Other Database Import	HA
A/Bangkok/342/2018	EPI1359653	WHO National Influenza Centre, National Institute of Medical Research (nimr)	WHO Collaborating Centre For Reference and Research On Influenza	HA
A/Bangkok/3489/2012	EPI526661	WHO National Influenza Centre, National Institute of Medical Research (nimr)	WHO Collaborating Centre For Reference and Research On Influenza	HA
A/Bangkok/35/1999	EPI1886211	WHO National Influenza Centre, National Institute of Medical Research (nimr)	WHO Collaborating Centre For Reference and Research On Influenza	HA
A/Bangkok/35/2017	EPI1044762	WHO National Influenza Centre, National Institute of Medical Research (nimr)	WHO Collaborating Centre For Reference and Research On Influenza	HA
A/Bangkok/408/2002	EPI2040860	WHO National Influenza Centre, National Institute of Medical Research (nimr)	WHO Collaborating Centre For Reference and Research On Influenza	HA
A/Bangkok/413/2002	EPI1938046	WHO National Influenza Centre, National Institute of Medical Research (nimr)	WHO Collaborating Centre For Reference and Research On Influenza	HA
A/Bangkok/480/2001	EPI609482	?	Other Database Import	HA
A/Bangkok/504/2001	EPI606297	?	Other Database Import	HA
A/Bangkok/561/2009	EPI232665	WHO National Influenza Centre, National Institute of Medical Research (nimr)	Centers for Disease Control and Prevention	HA
A/Bangkok/62/2000	EPI607383	WHO National Influenza Centre, National Institute of Medical Research (nimr)	Other Database Import	HA
A/Bangkok/72/1999	EPI1886213	WHO National Influenza Centre, National Institute of Medical Research (nimr)	WHO Collaborating Centre For Reference and Research On Influenza	HA
A/Bangkok/86/2001	EPI608579	?	Other Database Import	HA
A/Bangkok/95/2018	EPI1335158	WHO National Influenza Centre, National Institute of Medical Research (nimr)	Centers for Disease Control and Prevention	HA
A/Bangladesh/1/2012	EPI985057	?	Other Database Import	HA
A/Bangladesh/1/2017	EPI1086161	Institute of Epidemiology Disease Control and Research (iedcr) & Bangladesh National Influenza Centre (nic)	Centers for Disease Control and Prevention	HA
A/Bangladesh/10001/2015	EPI710145	Institute of Epidemiology Disease Control and Research (iedcr) & Bangladesh National Influenza Centre (nic)	Centers for Disease Control and Prevention	HA
A/Bangladesh/1004/2014	EPI540012	Institute of Epidemiology Disease Control and Research (iedcr) & Bangladesh National Influenza Centre (nic)	Centers for Disease Control and Prevention	HA
A/Bangladesh/1005/2015	EPI670918	Institute of Epidemiology Disease Control and Research (iedcr) & Bangladesh National Influenza Centre (nic)	Centers for Disease Control and Prevention	HA
A/Bangladesh/1005001/2015	EPI746808	Institute of Epidemiology Disease Control and Research (iedcr) & Bangladesh National Influenza Centre (nic)	Centers for Disease Control and Prevention	HA
A/Bangladesh/1005002/2015	EPI746832	Institute of Epidemiology Disease Control and Research (iedcr) & Bangladesh National Influenza Centre (nic)	Centers for Disease Control and Prevention	HA
A/Bangladesh/1005009/2015	EPI746824	Institute of Epidemiology Disease Control and Research (iedcr) & Bangladesh National Influenza Centre (nic)	Centers for Disease Control and Prevention	HA
A/Bangladesh/1006002/2015	EPI746840	Institute of Epidemiology Disease Control and Research (iedcr) & Bangladesh National Influenza Centre (nic)	Centers for Disease Control and Prevention	HA
A/Bangladesh/1010/2017	EPI1026726	Institute of Epidemiology Disease Control and Research (iedcr) & Bangladesh National Influenza Centre (nic)	Centers for Disease Control and Prevention	HA
A/Bangladesh/1010001/2015	EPI746848	Institute of Epidemiology Disease Control and Research (iedcr) & Bangladesh National Influenza Centre (nic)	Centers for Disease Control and Prevention	HA
A/Bangladesh/1010002/2015	EPI746856	Institute of Epidemiology Disease Control and Research (iedcr) & Bangladesh National Influenza Centre (nic)	Centers for Disease Control and Prevention	HA
A/Bangladesh/1011/2017	EPI1107703	Institute of Epidemiology Disease Control and Research (iedcr) & Bangladesh National Influenza Centre (nic)	Centers for Disease Control and Prevention	HA
A/Bangladesh/1014003/2015	EPI770865	Institute of Epidemiology Disease Control and Research (iedcr) & Bangladesh National Influenza Centre (nic)	Centers for Disease Control and Prevention	HA
A/Bangladesh/101695/2019	EPI1627620	Institute of Epidemiology Disease Control and Research (iedcr) & Bangladesh National Influenza Centre (nic)	Centers for Disease Control and Prevention	HA
A/Bangladesh/1023/2019	EPI1586714	Icddr,b International Centre For Diarrhoeal Disease Research, Bangladesh	Centers for Disease Control and Prevention	HA
A/Bangladesh/1029/2019	EPI1548387	Icddr,b International Centre For Diarrhoeal Disease Research, Bangladesh	Centers for Disease Control and Prevention	HA
A/Bangladesh/1035/2019	EPI1573644	Icddr,b International Centre For Diarrhoeal Disease Research, Bangladesh	Centers for Disease Control and Prevention	HA
A/Bangladesh/110005/2015	EPI701932	Institute of Epidemiology Disease Control and Research (iedcr) & Bangladesh National Influenza Centre (nic)	Centers for Disease Control and Prevention	HA
A/Bangladesh/1164729/2003	EPI157429	?	Centers for Disease Control and Prevention	HA
A/Bangladesh/1190503005/2019	EPI1548295	Icddr,b International Centre For Diarrhoeal Disease Research, Bangladesh	Centers for Disease Control and Prevention	HA
A/Bangladesh/1190503018/2019	EPI1548432	Icddr,b International Centre For Diarrhoeal Disease Research, Bangladesh	Centers for Disease Control and Prevention	HA
A/Bangladesh/1190603005/2019	EPI1586661	Icddr,b International Centre For Diarrhoeal Disease Research, Bangladesh	Centers for Disease Control and Prevention	HA
A/Bangladesh/1190603009/2019	EPI1586645	Icddr,b International Centre For Diarrhoeal Disease Research, Bangladesh	Centers for Disease Control and Prevention	HA
A/Bangladesh/1190609019/2019	EPI1586581	Icddr,b International Centre For Diarrhoeal Disease Research, Bangladesh	Centers for Disease Control and Prevention	HA
A/Bangladesh/1190613002/2019	EPI1586456	Icddr,b International Centre For Diarrhoeal Disease Research, Bangladesh	Centers for Disease Control and Prevention	HA
A/Bangladesh/1190613005/2019	EPI1586448	Icddr,b International Centre For Diarrhoeal Disease Research, Bangladesh	Centers for Disease Control and Prevention	HA
A/Bangladesh/1190613009/2019	EPI1587488	Icddr,b International Centre For Diarrhoeal Disease Research, Bangladesh	Centers for Disease Control and Prevention	HA
A/Bangladesh/1190808008/2019	EPI1627834	Icddr,b International Centre For Diarrhoeal Disease Research, Bangladesh	Centers for Disease Control and Prevention	HA
A/Bangladesh/1190810016/2019	EPI1627794	Icddr,b International Centre For Diarrhoeal Disease Research, Bangladesh	Centers for Disease Control and Prevention	HA
A/Bangladesh/1190810023/2019	EPI1627699	Icddr,b International Centre For Diarrhoeal Disease Research, Bangladesh	Centers for Disease Control and Prevention	HA
A/Bangladesh/1190810027/2019	EPI1627683	Icddr,b International Centre For Diarrhoeal Disease Research, Bangladesh	Centers for Disease Control and Prevention	HA
A/Bangladesh/1190910024/2019	EPI1649526	Icddr,b International Centre For Diarrhoeal Disease Research, Bangladesh	Centers for Disease Control and Prevention	HA
A/Bangladesh/1190910026/2019	EPI1649518	Icddr,b International Centre For Diarrhoeal Disease Research, Bangladesh	Centers for Disease Control and Prevention	HA
A/Bangladesh/12014/2015	EPI673909	Institute of Epidemiology Disease Control and Research (iedcr) & Bangladesh National Influenza Centre (nic)	Centers for Disease Control and Prevention	HA
A/Bangladesh/13/2017	EPI1107695	Institute of Epidemiology Disease Control and Research (iedcr) & Bangladesh National Influenza Centre (nic)	Centers for Disease Control and Prevention	HA
A/Bangladesh/13003/2015	EPI701984	Institute of Epidemiology Disease Control and Research (iedcr) & Bangladesh National Influenza Centre (nic)	Centers for Disease Control and Prevention	HA
A/Bangladesh/1371/2018	EPI1316934	Institute of Epidemiology Disease Control and Research (iedcr) & Bangladesh National Influenza Centre (nic)	Centers for Disease Control and Prevention	HA
A/Bangladesh/14/2017	EPI1048120	Institute of Epidemiology Disease Control and Research (iedcr) & Bangladesh National Influenza Centre (nic)	Centers for Disease Control and Prevention	HA
A/Bangladesh/141817/2005	EPI609650	?	Other Database Import	HA
A/Bangladesh/15205/2018	EPI1336972	Institute of Epidemiology Disease Control and Research (iedcr) & Bangladesh National Influenza Centre (nic)	Centers for Disease Control and Prevention	HA
A/Bangladesh/15214/2018	EPI1336552	Institute of Epidemiology Disease Control and Research (iedcr) & Bangladesh National Influenza Centre (nic)	Centers for Disease Control and Prevention	HA
A/Bangladesh/1539/2011	EPI335866	Institute of Epidemiology Disease Control and Research (iedcr) & Bangladesh National Influenza Centre (nic)	Centers for Disease Control and Prevention	HA
A/Bangladesh/156/2018	EPI1314456	Institute of Epidemiology Disease Control and Research (iedcr) & Bangladesh National Influenza Centre (nic)	Centers for Disease Control and Prevention	HA
A/Bangladesh/16/2017	EPI1048112	Institute of Epidemiology Disease Control and Research (iedcr) & Bangladesh National Influenza Centre (nic)	Centers for Disease Control and Prevention	HA
A/Bangladesh/1621/2012	EPI406063	Institute of Epidemiology Disease Control and Research (iedcr) & Bangladesh National Influenza Centre (nic)	Centers for Disease Control and Prevention	HA
A/Bangladesh/167113/2005	EPI606447	?	Other Database Import	HA
A/Bangladesh/1695/2007	EPI155809	?	Centers for Disease Control and Prevention	HA
A/Bangladesh/178/2018	EPI1329264	Institute of Epidemiology Disease Control and Research (iedcr) & Bangladesh National Influenza Centre (nic)	Centers for Disease Control and Prevention	HA
A/Bangladesh/186/2018	EPI1314560	Institute of Epidemiology Disease Control and Research (iedcr) & Bangladesh National Influenza Centre (nic)	Centers for Disease Control and Prevention	HA
A/Bangladesh/1999/2006	EPI155225	?	Centers for Disease Control and Prevention	HA
A/Bangladesh/2/2017	EPI1086169	Institute of Epidemiology Disease Control and Research (iedcr) & Bangladesh National Influenza Centre (nic)	Centers for Disease Control and Prevention	HA
A/Bangladesh/2002/2018	EPI1336901	Institute of Epidemiology Disease Control and Research (iedcr) & Bangladesh National Influenza Centre (nic)	Centers for Disease Control and Prevention	HA
A/Bangladesh/2006/2014	EPI541576	Institute of Epidemiology Disease Control and Research (iedcr) & Bangladesh National Influenza Centre (nic)	Centers for Disease Control and Prevention	HA
A/Bangladesh/2006/2017	EPI1056960	Institute of Epidemiology Disease Control and Research (iedcr) & Bangladesh National Influenza Centre (nic)	Centers for Disease Control and Prevention	HA
A/Bangladesh/2007/2016	EPI832349	Institute of Epidemiology Disease Control and Research (iedcr) & Bangladesh National Influenza Centre (nic)	Centers for Disease Control and Prevention	HA
A/Bangladesh/2009/2008	EPI211320	?	Centers for Disease Control and Prevention	HA
A/Bangladesh/2012/2010	EPI295239	Institute of Epidemiology Disease Control and Research (iedcr) & Bangladesh National Influenza Centre (nic)	Centers for Disease Control and Prevention	HA
A/Bangladesh/2016/2015	EPI701697	Institute of Epidemiology Disease Control and Research (iedcr) & Bangladesh National Influenza Centre (nic)	Centers for Disease Control and Prevention	HA
A/Bangladesh/2016/2017	EPI1017104	Institute of Epidemiology Disease Control and Research (iedcr) & Bangladesh National Influenza Centre (nic)	Centers for Disease Control and Prevention	HA
A/Bangladesh/202004/2015	EPI702024	Institute of Epidemiology Disease Control and Research (iedcr) & Bangladesh National Influenza Centre (nic)	Centers for Disease Control and Prevention	HA
A/Bangladesh/2021/2013	EPI508656	Institute of Epidemiology Disease Control and Research (iedcr) & Bangladesh National Influenza Centre (nic)	Centers for Disease Control and Prevention	HA
A/Bangladesh/2030/2019	EPI1587190	Icddr,b International Centre For Diarrhoeal Disease Research, Bangladesh	Centers for Disease Control and Prevention	HA
A/Bangladesh/203006/2015	EPI701817	Institute of Epidemiology Disease Control and Research (iedcr) & Bangladesh National Influenza Centre (nic)	Centers for Disease Control and Prevention	HA
A/Bangladesh/2046/2019	EPI1508222	Institute of Epidemiology Disease Control and Research (iedcr) & Bangladesh National Influenza Centre (nic)	Centers for Disease Control and Prevention	HA
A/Bangladesh/2063/2019	EPI1591587	Icddr,b International Centre For Diarrhoeal Disease Research, Bangladesh	Centers for Disease Control and Prevention	HA
A/Bangladesh/215/2018	EPI1329256	Institute of Epidemiology Disease Control and Research (iedcr) & Bangladesh National Influenza Centre (nic)	Centers for Disease Control and Prevention	HA
A/Bangladesh/2170/2015	EPI702096	Institute of Epidemiology Disease Control and Research (iedcr) & Bangladesh National Influenza Centre (nic)	Centers for Disease Control and Prevention	HA
A/Bangladesh/2176/2016	EPI843948	Institute of Epidemiology Disease Control and Research (iedcr) & Bangladesh National Influenza Centre (nic)	Centers for Disease Control and Prevention	HA
A/Bangladesh/2207/2017	EPI1056037	Institute of Epidemiology Disease Control and Research (iedcr) & Bangladesh National Influenza Centre (nic)	Centers for Disease Control and Prevention	HA
A/Bangladesh/2248/2017	EPI1056060	Institute of Epidemiology Disease Control and Research (iedcr) & Bangladesh National Influenza Centre (nic)	Centers for Disease Control and Prevention	HA
A/Bangladesh/2363/2009	EPI211370	Institute of Epidemiology Disease Control and Research (iedcr) & Bangladesh National Influenza Centre (nic)	Centers for Disease Control and Prevention	HA
A/Bangladesh/2425/2009	EPI211376	Institute of Epidemiology Disease Control and Research (iedcr) & Bangladesh National Influenza Centre (nic)	Centers for Disease Control and Prevention	HA
A/Bangladesh/245/2018	EPI1329371	Institute of Epidemiology Disease Control and Research (iedcr) & Bangladesh National Influenza Centre (nic)	Centers for Disease Control and Prevention	HA
A/Bangladesh/2596/2012	EPI397570	Institute of Epidemiology Disease Control and Research (iedcr) & Bangladesh National Influenza Centre (nic)	Centers for Disease Control and Prevention	HA
A/Bangladesh/2743/2015	EPI715178	Institute of Epidemiology Disease Control and Research (iedcr) & Bangladesh National Influenza Centre (nic)	Centers for Disease Control and Prevention	HA
A/Bangladesh/3/2012	EPI985059	?	Other Database Import	HA
A/Bangladesh/3001/2016	EPI861942	Institute of Epidemiology Disease Control and Research (iedcr) & Bangladesh National Influenza Centre (nic)	Centers for Disease Control and Prevention	HA
A/Bangladesh/3003/2017	EPI1056936	Institute of Epidemiology Disease Control and Research (iedcr) & Bangladesh National Influenza Centre (nic)	Centers for Disease Control and Prevention	HA
A/Bangladesh/3007/2015	EPI670934	Institute of Epidemiology Disease Control and Research (iedcr) & Bangladesh National Influenza Centre (nic)	Centers for Disease Control and Prevention	HA
A/Bangladesh/3007/2017	EPI1086153	Institute of Epidemiology Disease Control and Research (iedcr) & Bangladesh National Influenza Centre (nic)	Centers for Disease Control and Prevention	HA
A/Bangladesh/3012/2009	EPI605926	Institute of Epidemiology Disease Control and Research (iedcr) & Bangladesh National Influenza Centre (nic)	Other Database Import	HA
A/Bangladesh/3012/2017	EPI1107711	Institute of Epidemiology Disease Control and Research (iedcr) & Bangladesh National Influenza Centre (nic)	Centers for Disease Control and Prevention	HA
A/Bangladesh/3014/2015	EPI670902	Institute of Epidemiology Disease Control and Research (iedcr) & Bangladesh National Influenza Centre (nic)	Centers for Disease Control and Prevention	HA
A/Bangladesh/3019/2018	EPI1332778	Institute of Epidemiology Disease Control and Research (iedcr) & Bangladesh National Influenza Centre (nic)	Centers for Disease Control and Prevention	HA
A/Bangladesh/3028/2017	EPI1017112	Institute of Epidemiology Disease Control and Research (iedcr) & Bangladesh National Influenza Centre (nic)	Centers for Disease Control and Prevention	HA
A/Bangladesh/3031/2018	EPI1336916	Institute of Epidemiology Disease Control and Research (iedcr) & Bangladesh National Influenza Centre (nic)	Centers for Disease Control and Prevention	HA
A/Bangladesh/3033/2018	EPI1332472	Institute of Epidemiology Disease Control and Research (iedcr) & Bangladesh National Influenza Centre (nic)	Centers for Disease Control and Prevention	HA
A/Bangladesh/30376/2007	EPI155812	?	Centers for Disease Control and Prevention	HA
A/Bangladesh/3038/2019	EPI1508039	Institute of Epidemiology Disease Control and Research (iedcr) & Bangladesh National Influenza Centre (nic)	Centers for Disease Control and Prevention	HA
A/Bangladesh/3075/2016	EPI832461	Institute of Epidemiology Disease Control and Research (iedcr) & Bangladesh National Influenza Centre (nic)	Centers for Disease Control and Prevention	HA
A/Bangladesh/3161/2010	EPI295233	Institute of Epidemiology Disease Control and Research (iedcr) & Bangladesh National Influenza Centre (nic)	Centers for Disease Control and Prevention	HA
A/Bangladesh/3190611013/2019	EPI1591727	Icddr,b International Centre For Diarrhoeal Disease Research, Bangladesh	Centers for Disease Control and Prevention	HA
A/Bangladesh/3190611019/2019	EPI1593276	Icddr,b International Centre For Diarrhoeal Disease Research, Bangladesh	Centers for Disease Control and Prevention	HA
A/Bangladesh/3190612017/2019	EPI1593357	Icddr,b International Centre For Diarrhoeal Disease Research, Bangladesh	Centers for Disease Control and Prevention	HA
A/Bangladesh/3190810006/2019	EPI1627755	Icddr,b International Centre For Diarrhoeal Disease Research, Bangladesh	Centers for Disease Control and Prevention	HA
A/Bangladesh/3190814007/2019	EPI1627779	Icddr,b International Centre For Diarrhoeal Disease Research, Bangladesh	Centers for Disease Control and Prevention	HA
A/Bangladesh/3400/2015	EPI643999	Institute of Epidemiology Disease Control and Research (iedcr) & Bangladesh National Influenza Centre (nic)	Centers for Disease Control and Prevention	HA
A/Bangladesh/3564/2011	EPI340915	Institute of Epidemiology Disease Control and Research (iedcr) & Bangladesh National Influenza Centre (nic)	Centers for Disease Control and Prevention	HA
A/Bangladesh/3569/2014	EPI540069	Institute of Epidemiology Disease Control and Research (iedcr) & Bangladesh National Influenza Centre (nic)	Centers for Disease Control and Prevention	HA
A/Bangladesh/3806/2015	EPI701825	Institute of Epidemiology Disease Control and Research (iedcr) & Bangladesh National Influenza Centre (nic)	Centers for Disease Control and Prevention	HA
A/Bangladesh/4/2012	EPI985060	?	Other Database Import	HA
A/Bangladesh/4/2015	EPI768552	Institute of Epidemiology Disease Control and Research (iedcr) & Bangladesh National Influenza Centre (nic)	Centers for Disease Control and Prevention	HA
A/Bangladesh/4004/2018	EPI1332449	Institute of Epidemiology Disease Control and Research (iedcr) & Bangladesh National Influenza Centre (nic)	Centers for Disease Control and Prevention	HA
A/Bangladesh/4007/2014	EPI541577	Institute of Epidemiology Disease Control and Research (iedcr) & Bangladesh National Influenza Centre (nic)	Centers for Disease Control and Prevention	HA
A/Bangladesh/4008/2018	EPI1336885	Institute of Epidemiology Disease Control and Research (iedcr) & Bangladesh National Influenza Centre (nic)	Centers for Disease Control and Prevention	HA
A/Bangladesh/4017/2016	EPI832253	Institute of Epidemiology Disease Control and Research (iedcr) & Bangladesh National Influenza Centre (nic)	Centers for Disease Control and Prevention	HA
A/Bangladesh/4024/2017	EPI1048192	Institute of Epidemiology Disease Control and Research (iedcr) & Bangladesh National Influenza Centre (nic)	Centers for Disease Control and Prevention	HA
A/Bangladesh/4048/2019	EPI1587579	Icddr,b International Centre For Diarrhoeal Disease Research, Bangladesh	Centers for Disease Control and Prevention	HA
A/Bangladesh/429/2016	EPI865318	Institute of Epidemiology Disease Control and Research (iedcr) & Bangladesh National Influenza Centre (nic)	Centers for Disease Control and Prevention	HA
A/Bangladesh/4699/2007	EPI155709	?	Centers for Disease Control and Prevention	HA
A/Bangladesh/483/2009	EPI211367	Institute of Epidemiology Disease Control and Research (iedcr) & Bangladesh National Influenza Centre (nic)	Centers for Disease Control and Prevention	HA
A/Bangladesh/5001/2015	EPI701681	Institute of Epidemiology Disease Control and Research (iedcr) & Bangladesh National Influenza Centre (nic)	Centers for Disease Control and Prevention	HA
A/Bangladesh/5004/2010	EPI295081	Institute of Epidemiology Disease Control and Research (iedcr) & Bangladesh National Influenza Centre (nic)	Centers for Disease Control and Prevention	HA
A/Bangladesh/5006/2011	EPI347469	Institute of Epidemiology Disease Control and Research (iedcr) & Bangladesh National Influenza Centre (nic)	Centers for Disease Control and Prevention	HA
A/Bangladesh/5007/2015	EPI701705	Institute of Epidemiology Disease Control and Research (iedcr) & Bangladesh National Influenza Centre (nic)	Centers for Disease Control and Prevention	HA
A/Bangladesh/5008/2015	EPI746816	Institute of Epidemiology Disease Control and Research (iedcr) & Bangladesh National Influenza Centre (nic)	Centers for Disease Control and Prevention	HA
A/Bangladesh/5009/2015	EPI701665	Institute of Epidemiology Disease Control and Research (iedcr) & Bangladesh National Influenza Centre (nic)	Centers for Disease Control and Prevention	HA
A/Bangladesh/5012/2017	EPI1056952	Institute of Epidemiology Disease Control and Research (iedcr) & Bangladesh National Influenza Centre (nic)	Centers for Disease Control and Prevention	HA
A/Bangladesh/5014/2009	EPI606937	Institute of Epidemiology Disease Control and Research (iedcr) & Bangladesh National Influenza Centre (nic)	Other Database Import	HA
A/Bangladesh/5071/2011	EPI335872	Institute of Epidemiology Disease Control and Research (iedcr) & Bangladesh National Influenza Centre (nic)	Centers for Disease Control and Prevention	HA
A/Bangladesh/526/2018	EPI1314568	Institute of Epidemiology Disease Control and Research (iedcr) & Bangladesh National Influenza Centre (nic)	Centers for Disease Control and Prevention	HA
A/Bangladesh/5800/2014	EPI540037	Institute of Epidemiology Disease Control and Research (iedcr) & Bangladesh National Influenza Centre (nic)	Centers for Disease Control and Prevention	HA
A/Bangladesh/5968/2015	EPI673591	Institute of Epidemiology Disease Control and Research (iedcr) & Bangladesh National Influenza Centre (nic)	Centers for Disease Control and Prevention	HA
A/Bangladesh/6404/2013	EPI465196	Institute of Epidemiology Disease Control and Research (iedcr) & Bangladesh National Influenza Centre (nic)	Centers for Disease Control and Prevention	HA
A/Bangladesh/6674/2014	EPI540070	Institute of Epidemiology Disease Control and Research (iedcr) & Bangladesh National Influenza Centre (nic)	Centers for Disease Control and Prevention	HA
A/Bangladesh/683/2018	EPI1317739	Institute of Epidemiology Disease Control and Research (iedcr) & Bangladesh National Influenza Centre (nic)	Centers for Disease Control and Prevention	HA
A/Bangladesh/7004/2015	EPI670886	Institute of Epidemiology Disease Control and Research (iedcr) & Bangladesh National Influenza Centre (nic)	Centers for Disease Control and Prevention	HA
A/Bangladesh/7006/2015	EPI670894	Institute of Epidemiology Disease Control and Research (iedcr) & Bangladesh National Influenza Centre (nic)	Centers for Disease Control and Prevention	HA
A/Bangladesh/70501005/2017	EPI1056928	Institute of Epidemiology Disease Control and Research (iedcr) & Bangladesh National Influenza Centre (nic)	Centers for Disease Control and Prevention	HA
A/Bangladesh/7113/2005	EPI157431	?	Centers for Disease Control and Prevention	HA
A/Bangladesh/7190503009/2019	EPI1587586	Icddr,b International Centre For Diarrhoeal Disease Research, Bangladesh	Centers for Disease Control and Prevention	HA
A/Bangladesh/724/2018	EPI1332590	Institute of Epidemiology Disease Control and Research (iedcr) & Bangladesh National Influenza Centre (nic)	Centers for Disease Control and Prevention	HA
A/Bangladesh/7551/2014	EPI540004	Institute of Epidemiology Disease Control and Research (iedcr) & Bangladesh National Influenza Centre (nic)	Centers for Disease Control and Prevention	HA
A/Bangladesh/7772/2009	EPI211373	Institute of Epidemiology Disease Control and Research (iedcr) & Bangladesh National Influenza Centre (nic)	Centers for Disease Control and Prevention	HA
A/Bangladesh/7974/2014	EPI540013	Institute of Epidemiology Disease Control and Research (iedcr) & Bangladesh National Influenza Centre (nic)	Centers for Disease Control and Prevention	HA
A/Bangladesh/8004/2010	EPI295236	Institute of Epidemiology Disease Control and Research (iedcr) & Bangladesh National Influenza Centre (nic)	Centers for Disease Control and Prevention	HA
A/Bangladesh/8006/2018	EPI1329177	Institute of Epidemiology Disease Control and Research (iedcr) & Bangladesh National Influenza Centre (nic)	Centers for Disease Control and Prevention	HA
A/Bangladesh/8007/2017	EPI1056944	Institute of Epidemiology Disease Control and Research (iedcr) & Bangladesh National Influenza Centre (nic)	Centers for Disease Control and Prevention	HA
A/Bangladesh/8011/2013	EPI508663	Institute of Epidemiology Disease Control and Research (iedcr) & Bangladesh National Influenza Centre (nic)	Centers for Disease Control and Prevention	HA
A/Bangladesh/8012/2014	EPI540008	Institute of Epidemiology Disease Control and Research (iedcr) & Bangladesh National Influenza Centre (nic)	Centers for Disease Control and Prevention	HA
A/Bangladesh/8016/2015	EPI670910	Institute of Epidemiology Disease Control and Research (iedcr) & Bangladesh National Influenza Centre (nic)	Centers for Disease Control and Prevention	HA
A/Bangladesh/8021/2019	EPI1587566	Icddr,b International Centre For Diarrhoeal Disease Research, Bangladesh	Centers for Disease Control and Prevention	HA
A/Bangladesh/803003/2015	EPI670926	Institute of Epidemiology Disease Control and Research (iedcr) & Bangladesh National Influenza Centre (nic)	Centers for Disease Control and Prevention	HA
A/Bangladesh/8598/2013	EPI513295	Institute of Epidemiology Disease Control and Research (iedcr) & Bangladesh National Influenza Centre (nic)	Centers for Disease Control and Prevention	HA
A/Bangladesh/8603/2013	EPI492728	Institute of Epidemiology Disease Control and Research (iedcr) & Bangladesh National Influenza Centre (nic)	Centers for Disease Control and Prevention	HA
A/Bangladesh/8698/2014	EPI540003	Institute of Epidemiology Disease Control and Research (iedcr) & Bangladesh National Influenza Centre (nic)	Centers for Disease Control and Prevention	HA
A/Bangladesh/896/2019	EPI1627612	Institute of Epidemiology Disease Control and Research (iedcr) & Bangladesh National Influenza Centre (nic)	Centers for Disease Control and Prevention	HA
A/Bangladesh/9015/2015	EPI670942	Institute of Epidemiology Disease Control and Research (iedcr) & Bangladesh National Influenza Centre (nic)	Centers for Disease Control and Prevention	HA
A/Bangladesh/9042/2019	EPI1573660	Icddr,b International Centre For Diarrhoeal Disease Research, Bangladesh	Centers for Disease Control and Prevention	HA
A/Bangladesh/905004/2015	EPI701689	Institute of Epidemiology Disease Control and Research (iedcr) & Bangladesh National Influenza Centre (nic)	Centers for Disease Control and Prevention	HA
A/Bangladesh/908005/2015	EPI701657	Institute of Epidemiology Disease Control and Research (iedcr) & Bangladesh National Influenza Centre (nic)	Centers for Disease Control and Prevention	HA
A/Bangladesh/908007/2015	EPI746667	Institute of Epidemiology Disease Control and Research (iedcr) & Bangladesh National Influenza Centre (nic)	Centers for Disease Control and Prevention	HA
A/Bangladesh/910011/2015	EPI746768	Institute of Epidemiology Disease Control and Research (iedcr) & Bangladesh National Influenza Centre (nic)	Centers for Disease Control and Prevention	HA
A/Bangladesh/911005/2015	EPI746776	Institute of Epidemiology Disease Control and Research (iedcr) & Bangladesh National Influenza Centre (nic)	Centers for Disease Control and Prevention	HA
A/Bangladesh/913003/2015	EPI746736	Institute of Epidemiology Disease Control and Research (iedcr) & Bangladesh National Influenza Centre (nic)	Centers for Disease Control and Prevention	HA
A/Bangladesh/914004/2015	EPI746744	Institute of Epidemiology Disease Control and Research (iedcr) & Bangladesh National Influenza Centre (nic)	Centers for Disease Control and Prevention	HA
A/Bangladesh/914007/2015	EPI746792	Institute of Epidemiology Disease Control and Research (iedcr) & Bangladesh National Influenza Centre (nic)	Centers for Disease Control and Prevention	HA
A/Bangladesh/9269/2013	EPI465296	Institute of Epidemiology Disease Control and Research (iedcr) & Bangladesh National Influenza Centre (nic)	Centers for Disease Control and Prevention	HA
A/Bangladesh/931/2016	EPI865326	Institute of Epidemiology Disease Control and Research (iedcr) & Bangladesh National Influenza Centre (nic)	Centers for Disease Control and Prevention	HA
A/Bangladesh/9334/2013	EPI466927	Institute of Epidemiology Disease Control and Research (iedcr) & Bangladesh National Influenza Centre (nic)	Centers for Disease Control and Prevention	HA
A/Bangladesh/973/2018	EPI1316942	Institute of Epidemiology Disease Control and Research (iedcr) & Bangladesh National Influenza Centre (nic)	Centers for Disease Control and Prevention	HA
A/Bangladesh/974/2018	EPI1314504	Institute of Epidemiology Disease Control and Research (iedcr) & Bangladesh National Influenza Centre (nic)	Centers for Disease Control and Prevention	HA
A/Bangladesh/9745/2007	EPI155711	?	Centers for Disease Control and Prevention	HA
A/Bangladesh/9890/2008	EPI185701	?	Centers for Disease Control and Prevention	HA
A/Bangladesh/BA-1164729/2003	EPI234656	?	Other Database Import	HA
A/Bangladesh/BA-141817-ORIGINAL/2005	EPI226619	?	Other Database Import	HA
A/Bangladesh/BA-167113/2005	EPI226640	?	Other Database Import	HA
A/Barbados/1003/2017	EPI1038676	Caribbean Epidemiology Center	Centers for Disease Control and Prevention	HA
A/Barbados/1005/2017	EPI1038684	Caribbean Epidemiology Center	Centers for Disease Control and Prevention	HA
A/Barbados/170/2010	EPI279979	Public Health Laboratory	Centers for Disease Control and Prevention	HA
A/Barbados/2879/2015	EPI667933	Caribbean Epidemiology Center	Centers for Disease Control and Prevention	HA
A/Barbados/4326/2013	EPI459835	Caribbean Epidemiology Center	Centers for Disease Control and Prevention	HA
A/Barcelona/104/2005	EPI226629	?	Other Database Import	HA
A/Barcelona/V195A/2009	EPI215067	Barcelona, Facultad De Medicina	National Institute For Medical Research	HA
A/Bari/147/2016	EPI773307	Uoc Policlinico Di Bari Dimo	University of Bari	HA
A/Bari/174/2016	EPI841262	Uoc Policlinico Di Bari Dimo	University of Bari	HA
A/Barueri/1216473-IAL/2019	EPI1597119	Instituto Adolfo Lutz	Centers for Disease Control and Prevention	HA
A/Basel/USB0028774/2017	EPI1569220	?	Import From Public Domain	HA
A/Basel/USB0030254/2017	EPI1569285	?	Import From Public Domain	HA
A/Basel/USB0033144/2017	EPI1569337	?	Import From Public Domain	HA
A/BasseNormandie/1144/2018	EPI1208523	Institut Pasteur	Institut Pasteur	HA
A/Bayern/1/2003	EPI146293	?	Other Database Import	HA
A/Bayern/4/2006	EPI347410	Robert Koch Institute	National Institute For Medical Research	HA
A/Bayern/47/2018	EPI1243178	Robert Koch Institute Nationales Referenzzentrum für Influenzaviren	Crick Worldwide Influenza Centre	HA
A/Bayern/69/2011	EPI576285	?	Robert Koch Institute	HA
A/BayofPlenty/279/2004	EPI93328	?	Other Database Import	HA
A/BayofPlenty/383/2004	EPI93385	?	Other Database Import	HA
A/Bcm/1/2001	EPI360972	?	Other Database Import	HA
A/Bcm/1/2002	EPI359496	?	Other Database Import	HA
A/Beijing-Chaoyang/12368/2010	EPI301133	WHO Chinese National Influenza Center	National Institute of Infectious Diseases (niid)	HA
A/Beijing-Chaoyang/12841/2018	EPI1339090	WHO Chinese National Influenza Center	WHO Chinese National Influenza Center	HA
A/Beijing-Chaoyang/1551/2016	EPI829513	WHO Chinese National Influenza Center	WHO Chinese National Influenza Center	HA
A/Beijing-Haidian/14/2018	EPI1168458	WHO Chinese National Influenza Center	WHO Chinese National Influenza Center	HA
A/Beijing-Huairou/11088/2009	EPI243597	WHO Chinese National Influenza Center	Centers for Disease Control and Prevention	HA
A/Beijing-Huairou/11379/2013	EPI498744	WHO Chinese National Influenza Center	WHO Chinese National Influenza Center	HA
A/Beijing-Huairou/11736/2018	EPI1339084	WHO Chinese National Influenza Center	WHO Chinese National Influenza Center	HA
A/Beijing-Huairou/11787/2014	EPI554889	WHO Chinese National Influenza Center	WHO Chinese National Influenza Center	HA
A/Beijing-Huairou/11878/2017	EPI1341176	WHO Chinese National Influenza Center	WHO Chinese National Influenza Center	HA
A/Beijing-Huairou/1243/2015	EPI586299	WHO Chinese National Influenza Center	WHO Chinese National Influenza Center	HA
A/Beijing-Huairou/1458/2012	EPI388530	WHO Chinese National Influenza Center	WHO Chinese National Influenza Center	HA
A/Beijing-Huairou/1557/2018	EPI1340903	WHO Chinese National Influenza Center	WHO Chinese National Influenza Center	HA
A/Beijing-Huairou/1595/2010	EPI301134	WHO Chinese National Influenza Center	National Institute of Infectious Diseases (niid)	HA
A/Beijing-Xicheng/11542/2011	EPI347842	WHO Chinese National Influenza Center	WHO Chinese National Influenza Center	HA
A/Beijing-Xicheng/11688/2011	EPI347850	WHO Chinese National Influenza Center	WHO Chinese National Influenza Center	HA
A/Beijing-Xicheng/12290/2010	EPI301135	WHO Chinese National Influenza Center	National Institute of Infectious Diseases (niid)	HA
A/Beijing-Xicheng/12423/2012	EPI418122	WHO Chinese National Influenza Center	Centers for Disease Control and Prevention	HA
A/Beijing-Xicheng/12493/2010	EPI301136	WHO Chinese National Influenza Center	National Institute of Infectious Diseases (niid)	HA
A/Beijing-Xicheng/12602/2010	EPI301137	WHO Chinese National Influenza Center	National Institute of Infectious Diseases (niid)	HA
A/Beijing-Xicheng/12611/2010	EPI301086	WHO Chinese National Influenza Center	Centers for Disease Control and Prevention	HA
A/Beijing-Xicheng/1283/2006	EPI363134	?	Other Database Import	HA
A/Beijing-Xicheng/1285/2011	EPI319653	WHO Chinese National Influenza Center	Centers for Disease Control and Prevention	HA
A/Beijing-Xicheng/134/2007	EPI363154	?	Other Database Import	HA
A/Beijing-Xicheng/1374/2012	EPI388416	WHO Chinese National Influenza Center	WHO Chinese National Influenza Center	HA
A/Beijing-Xicheng/1955/2016	EPI829549	WHO Chinese National Influenza Center	WHO Chinese National Influenza Center	HA
A/Beijing-Xuanwu/11592/2010	EPI301138	WHO Chinese National Influenza Center	National Institute of Infectious Diseases (niid)	HA
A/Beijing-Xuanwu/1311/2006	EPI363135	?	Other Database Import	HA
A/Beijing-Xuanwu/1379/2006	EPI363139	?	Other Database Import	HA
A/Beijing-Xuanwu/1382/2006	EPI363140	?	Other Database Import	HA
A/Beijing-Xuanwu/1390/2006	EPI363142	?	Other Database Import	HA
A/Beijing-Zhaoyang/141/2010	EPI293800	WHO Chinese National Influenza Center	WHO Chinese National Influenza Center	HA
A/Beijing-haidian/1353/2009	EPI239682	WHO Chinese National Influenza Center	National Institute of Infectious Diseases (niid)	HA
A/Beijing/1/2012	EPI467731	?	Other Database Import	HA
A/Beijing/114/2001	EPI606065	?	Other Database Import	HA
A/Beijing/130/1998	EPI360673	?	Other Database Import	HA
A/Beijing/144/2001	EPI608976	?	Other Database Import	HA
A/Beijing/157/2001	EPI606561	?	Other Database Import	HA
A/Beijing/159/2001	EPI607296	?	Other Database Import	HA
A/Beijing/161/2001	EPI608499	?	Other Database Import	HA
A/Beijing/17/2001	EPI360222	?	Other Database Import	HA
A/Beijing/170/2003	EPI157433	?	Centers for Disease Control and Prevention	HA
A/Beijing/178-NEW-AGN/2002	EPI147198	?	Other Database Import	HA
A/Beijing/188/2001	EPI605990	?	Other Database Import	HA
A/Beijing/2/2012	EPI467732	?	Other Database Import	HA
A/Beijing/20/2001	EPI360223	?	Other Database Import	HA
A/Beijing/2019-15554/2018	EPI1380221	WHO Chinese National Influenza Center	WHO Chinese National Influenza Center	HA
A/Beijing/209/2006	EPI145703	?	Other Database Import	HA
A/Beijing/27/2006	EPI145699	?	Other Database Import	HA
A/Beijing/273/2004	EPI360744	?	Other Database Import	HA
A/Beijing/284/2004	EPI360745	?	Other Database Import	HA
A/Beijing/3/2012	EPI467733	?	Other Database Import	HA
A/Beijing/301/2002	EPI147210	?	Other Database Import	HA
A/Beijing/305/2004	EPI360746	?	Other Database Import	HA
A/Beijing/313/2003	EPI360314	?	Other Database Import	HA
A/Beijing/317/2004	EPI360747	?	Other Database Import	HA
A/Beijing/324/2004	EPI360748	?	Other Database Import	HA
A/Beijing/332/2004	EPI360749	?	Other Database Import	HA
A/Beijing/344/2004	EPI360750	?	Other Database Import	HA
A/Beijing/352/2004	EPI360751	?	Other Database Import	HA
A/Beijing/361/2009	EPI211824	?	Other Database Import	HA
A/Beijing/37/2006	EPI145700	?	Other Database Import	HA
A/Beijing/38891/2012	EPI598834	?	Other Database Import	HA
A/Beijing/38997/2012	EPI598837	?	Other Database Import	HA
A/Beijing/38998/2012	EPI598836	?	Other Database Import	HA
A/Beijing/39147/2012	EPI598835	?	Other Database Import	HA
A/Beijing/39207/2012	EPI598831	?	Other Database Import	HA
A/Beijing/39255/2012	EPI598828	?	Other Database Import	HA
A/Beijing/39653/2012	EPI598829	?	Other Database Import	HA
A/Beijing/4/2000	EPI360168	?	Other Database Import	HA
A/Beijing/40430/2012	EPI598830	?	Other Database Import	HA
A/Beijing/41157/2012	EPI598833	?	Other Database Import	HA
A/Beijing/43380/2013	EPI598826	?	Other Database Import	HA
A/Beijing/44/2002	EPI360225	?	Other Database Import	HA
A/Beijing/47/2006	EPI145701	?	Other Database Import	HA
A/Beijing/51/2002	EPI147209	?	Other Database Import	HA
A/Beijing/51827/2014	EPI598858	?	Other Database Import	HA
A/Beijing/53593/2014	EPI598854	?	Other Database Import	HA
A/Beijing/55254/2014	EPI598853	?	Other Database Import	HA
A/Beijing/55312/2014	EPI598856	?	Other Database Import	HA
A/Beijing/58/2006	EPI145702	?	Other Database Import	HA
A/Beijing/58592/2014	EPI598849	?	Other Database Import	HA
A/Beijing/59100/2014	EPI598847	?	Other Database Import	HA
A/Beijing/62/1997	EPI6284	?	Other Database Import	HA
A/Beijing/65/1997	EPI360654	?	Other Database Import	HA
A/Beijing/67/2012	EPI467737	?	Other Database Import	HA
A/Beijing/68/2003	EPI360313	?	Other Database Import	HA
A/Beijing/XICHENG1272/2006	EPI155612	?	Centers for Disease Control and Prevention	HA
A/BeijingChaoyang/11482/2009	EPI609625	?	Other Database Import	HA
A/BeijingChaoyang/138/2010	EPI605989	?	Other Database Import	HA
A/BeijingChaoyang/152/2010	EPI607177	?	Other Database Import	HA
A/BeijingChaoyang/158/2010	EPI608671	?	Other Database Import	HA
A/BeijingChaoyang/181/2010	EPI608268	?	Other Database Import	HA
A/BeijingHuairou/1155/2011	EPI606270	?	Other Database Import	HA
A/BeijingHuairou/1891/2010	EPI605923	?	Other Database Import	HA
A/BeijingXicheng/1272/2006	EPI608390	?	Other Database Import	HA
A/BeijingXicheng/130/2010	EPI605974	?	Other Database Import	HA
A/BeijingXicheng/1409/2011	EPI330108	WHO Chinese National Influenza Center	WHO Chinese National Influenza Center	HA
A/BeijingXicheng/313/2006	EPI224562	?	Other Database Import	HA
A/BeijingXicheng/315/2006	EPI224563	?	Other Database Import	HA
A/BeijingXuanwu/27/2006	EPI157437	?	Centers for Disease Control and Prevention	HA
A/BeijingXuanwu/47/2006	EPI157436	?	Centers for Disease Control and Prevention	HA
A/Belem/119244/2012	EPI395227	National Influenza Center	Centers for Disease Control and Prevention	HA
A/Belgium/13G1308/2013	EPI505211	Scientific Institute of Public Health	National Institute For Medical Research	HA
A/Belgium/G1067/2013	EPI464677	Scientific Institute of Public Health	National Institute For Medical Research	HA
A/Belgium/G678/2014	EPI2050449	Scientific Institute of Public Health	Crick Worldwide Influenza Centre	HA
A/Belgium/H80/2014	EPI557249	Scientific Institute of Public Health	National Institute For Medical Research	HA
A/Belgrade/WRAIR2379N/2010	EPI325817	?	Other Database Import	HA
A/Belgrade/WRAIR2956T/2010	EPI325825	?	Other Database Import	HA
A/Belize/843/2017	EPI1038669	Caribbean Epidemiology Center	Centers for Disease Control and Prevention	HA
A/Berlin/1/2012	EPI352706	Robert Koch Institute	National Institute For Medical Research	HA
A/Berlin/11/2010	EPI576256	?	Robert Koch Institute	HA
A/Berlin/11/2016	EPI731211	Robert Koch Institute	Crick Worldwide Influenza Centre	HA
A/Berlin/27/2016	EPI745995	Robert Koch Institute	Crick Worldwide Influenza Centre	HA
A/Berlin/28/2016	EPI745996	Robert Koch Institute	Crick Worldwide Influenza Centre	HA
A/Berlin/3/2012	EPI354164	Robert Koch Institute	National Institute For Medical Research	HA
A/Berlin/37/2019	EPI1436460	Robert Koch Institute Nationales Referenzzentrum für Influenzaviren	Crick Worldwide Influenza Centre	HA
A/Berlin/4/2005	EPI226630	?	Other Database Import	HA
A/Berlin/7/2016	EPI731213	Robert Koch Institute	Crick Worldwide Influenza Centre	HA
A/Berlin/87/2011	EPI352689	Robert Koch Institute	National Institute For Medical Research	HA
A/Berlin/89/2011	EPI352701	Robert Koch Institute	National Institute For Medical Research	HA
A/Berlin/91/2011	EPI352703	Robert Koch Institute	National Institute For Medical Research	HA
A/Bermuda/1915/2012	EPI394812	Caribbean Epidemiology Center	Centers for Disease Control and Prevention	HA
A/Bermuda/361/2017	EPI1038692	Caribbean Epidemiology Center	Centers for Disease Control and Prevention	HA
A/Bermuda/362/2017	EPI1038700	Caribbean Epidemiology Center	Centers for Disease Control and Prevention	HA
A/Bermuda/363/2017	EPI1038708	Caribbean Epidemiology Center	Centers for Disease Control and Prevention	HA
A/Bermuda/364/2017	EPI1038716	Caribbean Epidemiology Center	Centers for Disease Control and Prevention	HA
A/Bermuda/521/2013	EPI459844	Caribbean Epidemiology Center	Centers for Disease Control and Prevention	HA
A/Bermuda/743/2018	EPI1256676	Caribbean Epidemiology Center	Centers for Disease Control and Prevention	HA
A/Bethesda/NIH12/2011	EPI590542	?	Other Database Import	HA
A/Bethesda/P0045/2015	EPI963178	?	Other Database Import	HA
A/Bethesda/P0051/2015	EPI963238	?	Other Database Import	HA
A/Bethesda/P0053/2015	EPI945593	?	Other Database Import	HA
A/Bethesda/P0056/2014	EPI945618	?	Other Database Import	HA
A/Bhutan/1095/2019	EPI1636599	Royal Centre For Disease Control	Centers for Disease Control and Prevention	HA
A/Bhutan/1204/2018	EPI1323255	Royal Centre For Disease Control	Centers for Disease Control and Prevention	HA
A/Bhutan/1216/2018	EPI1323431	Royal Centre For Disease Control	Centers for Disease Control and Prevention	HA
A/Bhutan/1219/2018	EPI1323279	Royal Centre For Disease Control	Centers for Disease Control and Prevention	HA
A/Bhutan/1220/2018	EPI1323446	Royal Centre For Disease Control	Centers for Disease Control and Prevention	HA
A/Bhutan/151/2009	EPI232511	Thailand Moph U.S. CDC Collaboration (ieip)	Centers for Disease Control and Prevention	HA
A/Bhutan/154/2009	EPI232514	Thailand Moph U.S. CDC Collaboration (ieip)	Centers for Disease Control and Prevention	HA
A/Bhutan/244/2018	EPI1323359	Royal Centre For Disease Control	Centers for Disease Control and Prevention	HA
A/Bhutan/446/2019	EPI1495688	Royal Centre For Disease Control	Centers for Disease Control and Prevention	HA
A/Bhutan/740/2018	EPI1323303	Royal Centre For Disease Control	Centers for Disease Control and Prevention	HA
A/Bhutan/865/2018	EPI1323231	Royal Centre For Disease Control	Centers for Disease Control and Prevention	HA
A/Birjand/94/2008	EPI215095	Tehran University of Medical Sciences	National Institute For Medical Research	HA
A/Bitlis/4351/2016	EPI829297	Refik Saydam National Public Health Agency	Crick Worldwide Influenza Centre	HA
A/Bolivia/1/2018	EPI1277436	Instituto Nacional De Laboratoriosde Salud (inlasa)	Centers for Disease Control and Prevention	HA
A/Bolivia/1013/2019	EPI1606289	Cenetrop	Centers for Disease Control and Prevention	HA
A/Bolivia/1046/2018	EPI1317158	Cenetrop	Centers for Disease Control and Prevention	HA
A/Bolivia/1053/2010	EPI295079	Cenetrop	Centers for Disease Control and Prevention	HA
A/Bolivia/1103/2019	EPI1607615	Instituto Nacional De Laboratoriosde Salud (inlasa)	Centers for Disease Control and Prevention	HA
A/Bolivia/1107/2019	EPI1607599	Instituto Nacional De Laboratoriosde Salud (inlasa)	Centers for Disease Control and Prevention	HA
A/Bolivia/1116/2019	EPI1607814	Instituto Nacional De Laboratoriosde Salud (inlasa)	Centers for Disease Control and Prevention	HA
A/Bolivia/1377/2019	EPI1757529	Instituto Nacional De Laboratoriosde Salud (inlasa)	Centers for Disease Control and Prevention	HA
A/Bolivia/1433/2019	EPI1608575	Instituto Nacional De Laboratoriosde Salud (inlasa)	Centers for Disease Control and Prevention	HA
A/Bolivia/150/2018	EPI1277483	Instituto Nacional De Laboratoriosde Salud (inlasa)	Centers for Disease Control and Prevention	HA
A/Bolivia/1628/2017	EPI1088148	Instituto Nacional De Laboratoriosde Salud (inlasa)	Centers for Disease Control and Prevention	HA
A/Bolivia/1770/2016	EPI862005	Cenetrop	Centers for Disease Control and Prevention	HA
A/Bolivia/182/2005	EPI157440	?	Centers for Disease Control and Prevention	HA
A/Bolivia/2170/2018	EPI1386824	Cenetrop	Centers for Disease Control and Prevention	HA
A/Bolivia/2193/2018	EPI1385748	Cenetrop	Centers for Disease Control and Prevention	HA
A/Bolivia/2315/2016	EPI865334	Cenetrop	Centers for Disease Control and Prevention	HA
A/Bolivia/237/2019	EPI1479644	Instituto Nacional De Laboratoriosde Salud (inlasa)	Centers for Disease Control and Prevention	HA
A/Bolivia/307/2019	EPI1479756	Instituto Nacional De Laboratoriosde Salud (inlasa)	Centers for Disease Control and Prevention	HA
A/Bolivia/317/2010	EPI274456	Instituto Nacional De Laboratoriosde Salud (inlasa)	Centers for Disease Control and Prevention	HA
A/Bolivia/324/2003	EPI157441	?	Centers for Disease Control and Prevention	HA
A/Bolivia/340/2011	EPI342360	Cenetrop	Centers for Disease Control and Prevention	HA
A/Bolivia/373/2011	EPI326256	Cenetrop	Centers for Disease Control and Prevention	HA
A/Bolivia/3899/2018	EPI1324993	Instituto Nacional De Laboratoriosde Salud (inlasa)	Centers for Disease Control and Prevention	HA
A/Bolivia/3906/2018	EPI1332622	Instituto Nacional De Laboratoriosde Salud (inlasa)	Centers for Disease Control and Prevention	HA
A/Bolivia/397/2017	EPI1088084	Instituto Nacional De Laboratoriosde Salud (inlasa)	Centers for Disease Control and Prevention	HA
A/Bolivia/401/2011	EPI326259	Cenetrop	Centers for Disease Control and Prevention	HA
A/Bolivia/405/2011	EPI326262	Cenetrop	Centers for Disease Control and Prevention	HA
A/Bolivia/544/2019	EPI1495767	Cenetrop	Centers for Disease Control and Prevention	HA
A/Bolivia/574/2014	EPI540030	Cenetrop	Centers for Disease Control and Prevention	HA
A/Bolivia/591/2019	EPI1487070	Cenetrop	Centers for Disease Control and Prevention	HA
A/Bolivia/71/2018	EPI1277515	Instituto Nacional De Laboratoriosde Salud (inlasa)	Centers for Disease Control and Prevention	HA
A/Bolivia/716/2014	EPI547743	Cenetrop	Centers for Disease Control and Prevention	HA
A/Bolivia/751/2014	EPI547751	Cenetrop	Centers for Disease Control and Prevention	HA
A/Bolivia/785/2017	EPI1088092	Instituto Nacional De Laboratoriosde Salud (inlasa)	Centers for Disease Control and Prevention	HA
A/Bolivia/805/2011	EPI341594	Cenetrop	Centers for Disease Control and Prevention	HA
A/Bolivia/828/2014	EPI540047	Cenetrop	Centers for Disease Control and Prevention	HA
A/Bolivia/848/2014	EPI541583	Cenetrop	Centers for Disease Control and Prevention	HA
A/Bolivia/848/2017	EPI1088100	Instituto Nacional De Laboratoriosde Salud (inlasa)	Centers for Disease Control and Prevention	HA
A/Bolivia/866/2017	EPI1088108	Instituto Nacional De Laboratoriosde Salud (inlasa)	Centers for Disease Control and Prevention	HA
A/Bolivia/867/2017	EPI1088116	Instituto Nacional De Laboratoriosde Salud (inlasa)	Centers for Disease Control and Prevention	HA
A/Bolivia/883/2017	EPI1088124	Instituto Nacional De Laboratoriosde Salud (inlasa)	Centers for Disease Control and Prevention	HA
A/Bolivia/902/2013	EPI468134	Cenetrop	Centers for Disease Control and Prevention	HA
A/Bolivia/968/2019	EPI1603743	Cenetrop	Centers for Disease Control and Prevention	HA
A/Boras/1/2017	EPI1106720	Public Health Agency of Sweden	Public Health Agency of Sweden	HA
A/Bordeaux/1276/2006	EPI155315	?	Centers for Disease Control and Prevention	HA
A/Bordeaux/1942/2009	EPI232966	Crr Virus Influenza Region Sud	National Institute For Medical Research	HA
A/Bordeaux/2456/2013	EPI499596	Crr Virus Influenza Region Sud	National Institute For Medical Research	HA
A/Boston/1/2008	EPI219478	?	Other Database Import	HA
A/Boston/10/2008	EPI219486	?	Other Database Import	HA
A/Boston/14/2008	EPI221539	?	Other Database Import	HA
A/Boston/16/2009	EPI305723	?	Other Database Import	HA
A/Boston/19/2008	EPI219494	?	Other Database Import	HA
A/Boston/20/2008	EPI219510	?	Other Database Import	HA
A/Boston/21/2008	EPI219518	?	Other Database Import	HA
A/Boston/23/2008	EPI219526	?	Other Database Import	HA
A/Boston/3/2008	EPI219558	?	Other Database Import	HA
A/Boston/40/2009	EPI316552	?	Other Database Import	HA
A/Boston/45/2008	EPI219654	?	Other Database Import	HA
A/Boston/47/2008	EPI219670	?	Other Database Import	HA
A/Boston/5/2009	EPI315611	?	Other Database Import	HA
A/Boston/51/2008	EPI219710	?	Other Database Import	HA
A/Boston/61/2008	EPI219774	?	Other Database Import	HA
A/Boston/62/2008	EPI219782	?	Other Database Import	HA
A/Boston/66/2008	EPI219806	?	Other Database Import	HA
A/Boston/71/2008	EPI219822	?	Other Database Import	HA
A/Boston/75/2009	EPI316516	?	Other Database Import	HA
A/Boston/79/2008	EPI219838	?	Other Database Import	HA
A/Boston/81/2008	EPI219846	?	Other Database Import	HA
A/Boston/88/2008	EPI219854	?	Other Database Import	HA
A/Boston/96/2008	EPI219886	?	Other Database Import	HA
A/Boston/97/2008	EPI219894	?	Other Database Import	HA
A/Boston/97/2009	EPI316573	?	Other Database Import	HA
A/Boston/DOA01/2011	EPI361010	?	Other Database Import	HA
A/Boston/DOA03/2011	EPI361018	?	Other Database Import	HA
A/Boston/DOA04/2011	EPI361022	?	Other Database Import	HA
A/Boston/DOA05/2011	EPI361026	?	Other Database Import	HA
A/Boston/DOA07/2011	EPI361034	?	Other Database Import	HA
A/Boston/DOA09/2011	EPI361038	?	Other Database Import	HA
A/Boston/DOA10/2011	EPI361058	?	Other Database Import	HA
A/Boston/DOA12/2011	EPI361066	?	Other Database Import	HA
A/Boston/DOA16/2011	EPI369914	?	Other Database Import	HA
A/Boston/DOA18/2011	EPI435412	?	Other Database Import	HA
A/Boston/DOA2-095/2012	EPI474241	?	Other Database Import	HA
A/Boston/DOA2-097/2012	EPI474249	?	Other Database Import	HA
A/Boston/DOA2-098/2012	EPI474266	?	Other Database Import	HA
A/Boston/DOA2-101/2012	EPI474290	?	Other Database Import	HA
A/Boston/DOA2-108/2012	EPI474346	?	Other Database Import	HA
A/Boston/DOA2-109/2012	EPI474354	?	Other Database Import	HA
A/Boston/DOA2-112/2012	EPI474378	?	Other Database Import	HA
A/Boston/DOA2-114/2012	EPI474394	?	Other Database Import	HA
A/Boston/DOA2-119/2012	EPI474427	?	Other Database Import	HA
A/Boston/DOA2-124/2012	EPI474468	?	Other Database Import	HA
A/Boston/DOA2-128/2012	EPI474500	?	Other Database Import	HA
A/Boston/DOA2-129/2012	EPI474508	?	Other Database Import	HA
A/Boston/DOA2-138/2012	EPI474587	?	Other Database Import	HA
A/Boston/DOA2-142/2012	EPI474603	?	Other Database Import	HA
A/Boston/DOA2-162/2012	EPI474750	?	Other Database Import	HA
A/Boston/DOA2-170/2013	EPI474790	?	Other Database Import	HA
A/Boston/DOA2-178/2013	EPI474854	?	Other Database Import	HA
A/Boston/DOA2-179/2013	EPI474862	?	Other Database Import	HA
A/Boston/DOA2-187/2013	EPI474927	?	Other Database Import	HA
A/Boston/DOA2-191/2013	EPI474950	?	Other Database Import	HA
A/Boston/DOA2-206/2013	EPI475052	?	Other Database Import	HA
A/Boston/DOA2-209/2012	EPI475068	?	Other Database Import	HA
A/Boston/DOA2-217/2013	EPI475109	?	Other Database Import	HA
A/Boston/DOA2-221/2013	EPI475141	?	Other Database Import	HA
A/Boston/DOA2-224/2013	EPI475165	?	Other Database Import	HA
A/Boston/DOA2-230/2013	EPI475214	?	Other Database Import	HA
A/Boston/DOA2-244/2013	EPI475304	?	Other Database Import	HA
A/Boston/DOA2-246/2013	EPI475320	?	Other Database Import	HA
A/Boston/DOA24/2011	EPI369937	?	Other Database Import	HA
A/Boston/DOA27/2011	EPI392461	?	Other Database Import	HA
A/Boston/DOA29/2011	EPI420622	?	Other Database Import	HA
A/Boston/DOA32/2011	EPI359372	?	Other Database Import	HA
A/Boston/DOA36/2011	EPI420646	?	Other Database Import	HA
A/Boston/DOA38/2011	EPI420654	?	Other Database Import	HA
A/Boston/DOA41/2011	EPI420669	?	Other Database Import	HA
A/Boston/DOA45/2011	EPI420685	?	Other Database Import	HA
A/Boston/DOA48/2011	EPI359388	?	Other Database Import	HA
A/Boston/DOA50/2011	EPI420718	?	Other Database Import	HA
A/Boston/DOA52/2011	EPI359396	?	Other Database Import	HA
A/Boston/DOA54/2011	EPI420734	?	Other Database Import	HA
A/Boston/DOA57/2011	EPI359404	?	Other Database Import	HA
A/Boston/DOA60/2011	EPI420742	?	Other Database Import	HA
A/Boston/DOA61/2011	EPI359408	?	Other Database Import	HA
A/Boston/DOA63/2011	EPI420750	?	Other Database Import	HA
A/Boston/DOA64/2011	EPI359432	?	Other Database Import	HA
A/Boston/DOA71/2011	EPI359428	?	Other Database Import	HA
A/Boston/DOA75/2011	EPI359476	?	Other Database Import	HA
A/Boston/DOA77/2011	EPI359440	?	Other Database Import	HA
A/Boston/DOA78/2011	EPI359444	?	Other Database Import	HA
A/Boston/DOA79/2011	EPI359448	?	Other Database Import	HA
A/Boston/DOA80/2011	EPI359452	?	Other Database Import	HA
A/Boston/DOA81/2011	EPI359456	?	Other Database Import	HA
A/Boston/DOA82/2011	EPI359460	?	Other Database Import	HA
A/Boston/DOA83/2011	EPI371487	?	Other Database Import	HA
A/Boston/DOA85/2011	EPI359464	?	Other Database Import	HA
A/Boston/DOA87/2011	EPI359472	?	Other Database Import	HA
A/Boston/DOA94/2012	EPI395380	?	Other Database Import	HA
A/Boston/YGA_00003/2012	EPI520591	?	Other Database Import	HA
A/Boston/YGA_00006/2012	EPI520608	?	Other Database Import	HA
A/Boston/YGA_00009/2012	EPI520632	?	Other Database Import	HA
A/Boston/YGA_00017/2012	EPI520688	?	Other Database Import	HA
A/Boston/YGA_00028/2013	EPI520765	?	Other Database Import	HA
A/Boston/YGA_00041/2013	EPI520829	?	Other Database Import	HA
A/Boston/YGA_00061/2013	EPI520935	?	Other Database Import	HA
A/Boston/YGA_00064/2013	EPI520951	?	Other Database Import	HA
A/Boston/YGA_00073/2013	EPI520528	?	Other Database Import	HA
A/Boston/YGA_00080/2013	EPI521039	?	Other Database Import	HA
A/Boston/YGA_00083/2013	EPI521063	?	Other Database Import	HA
A/Boston/YGA_00091/2013	EPI521119	?	Other Database Import	HA
A/Boston/YGA_00095/2013	EPI521151	?	Other Database Import	HA
A/Boston/YGA_00097/2013	EPI521167	?	Other Database Import	HA
A/Boston/YGA_00098/2013	EPI521175	?	Other Database Import	HA
A/Boston/YGA_00099/2013	EPI521183	?	Other Database Import	HA
A/Boston/YGA_01031/2012	EPI521200	?	Other Database Import	HA
A/Boston/YGA_01046/2012	EPI521216	?	Other Database Import	HA
A/Boston/YGA_01054/2012	EPI521280	?	Other Database Import	HA
A/Boston/YGA_01060/2012	EPI521320	?	Other Database Import	HA
A/Boston/YGA_01062/2012	EPI521336	?	Other Database Import	HA
A/Boston/YGA_01067/2012	EPI521376	?	Other Database Import	HA
A/Boston/YGA_01076/2012	EPI521440	?	Other Database Import	HA
A/Boston/YGA_01088/2012	EPI521523	?	Other Database Import	HA
A/Boston/YGA_01108/2012	EPI521675	?	Other Database Import	HA
A/Boston/YGA_01109/2012	EPI521683	?	Other Database Import	HA
A/Boston/YGA_01112/2013	EPI521707	?	Other Database Import	HA
A/Boston/YGA_01113/2013	EPI521715	?	Other Database Import	HA
A/Boston/YGA_01122/2013	EPI521763	?	Other Database Import	HA
A/Boston/YGA_01123/2013	EPI521771	?	Other Database Import	HA
A/Boston/YGA_01131/2013	EPI521836	?	Other Database Import	HA
A/Boston/YGA_01146/2013	EPI522042	?	Other Database Import	HA
A/Boston/YGA_01147/2013	EPI522050	?	Other Database Import	HA
A/Boston/YGA_01153/2013	EPI522098	?	Other Database Import	HA
A/Boston/YGA_01155/2013	EPI522114	?	Other Database Import	HA
A/Boston/YGA_01157/2013	EPI522130	?	Other Database Import	HA
A/Boston/YGA_01162/2013	EPI522170	?	Other Database Import	HA
A/Boston/YGA_01171/2013	EPI522242	?	Other Database Import	HA
A/Boston/YGA_01175/2013	EPI522274	?	Other Database Import	HA
A/Boston/YGA_01199/2013	EPI522464	?	Other Database Import	HA
A/Boston/YGA_01204/2013	EPI522504	?	Other Database Import	HA
A/Boston/YGA_01205/2013	EPI522512	?	Other Database Import	HA
A/Boston/YGA_01206/2013	EPI522520	?	Other Database Import	HA
A/Boston/YGA_01207/2013	EPI522528	?	Other Database Import	HA
A/Boston/YGA_01209/2013	EPI522544	?	Other Database Import	HA
A/Boston/YGA_01210/2013	EPI522552	?	Other Database Import	HA
A/Boston/YGA_01212/2013	EPI522560	?	Other Database Import	HA
A/Boston/YGA_01213/2013	EPI522568	?	Other Database Import	HA
A/Boston/YGA_01214/2013	EPI522576	?	Other Database Import	HA
A/Boston/YGA_01216/2013	EPI522584	?	Other Database Import	HA
A/Boston/YGA_02001/2012	EPI522616	?	Other Database Import	HA
A/Boston/YGA_02012/2012	EPI522688	?	Other Database Import	HA
A/Boston/YGA_02013/2012	EPI522696	?	Other Database Import	HA
A/Boston/YGA_02015/2012	EPI522712	?	Other Database Import	HA
A/Boston/YGA_02021/2013	EPI522744	?	Other Database Import	HA
A/Boston/YGA_02027/2013	EPI522792	?	Other Database Import	HA
A/Boston/YGA_02036/2013	EPI522840	?	Other Database Import	HA
A/Boston/YGA_02049/2013	EPI522912	?	Other Database Import	HA
A/Boston/YGA_02051/2013	EPI522920	?	Other Database Import	HA
A/Boston/YGA_02053/2013	EPI522928	?	Other Database Import	HA
A/Boston/YGA_02054/2013	EPI522936	?	Other Database Import	HA
A/Boston/YGA_02055/2013	EPI522944	?	Other Database Import	HA
A/Bourgogne/2295/2014	EPI556084	Institut Pasteur	Institut Pasteur	HA
A/Bourgogne/74/2019	EPI1351690	Institut Pasteur	Institut Pasteur	HA
A/Brandenburg/1/2010	EPI301358	National Institute For Medical Research	National Institute For Medical Research	HA
A/Brandenburg/39/2009	EPI576195	?	Robert Koch Institute	HA
A/Brandenburg/40/2009	EPI576194	?	Robert Koch Institute	HA
A/Bratislava/184/2016	EPI773599	National Public Health Institute of Slovakia	Crick Worldwide Influenza Centre	HA
A/Bratislava/31/2011	EPI346593	National Public Health Institute of Slovakia	National Institute For Medical Research	HA
A/Bratislava/887/2013	EPI461961	National Public Health Institute of Slovakia	National Institute For Medical Research	HA
A/Brazil/10/2000	EPI606813	?	Other Database Import	HA
A/Brazil/114/2015	EPI649945	Oswaldo Cruz Institute Fiocruz Laboratory of Respiratory Viruses and Measles (lvrs)	Centers for Disease Control and Prevention	HA
A/Brazil/127/2014	EPI540824	Oswaldo Cruz Institute Fiocruz Laboratory of Respiratory Viruses and Measles (lvrs)	Centers for Disease Control and Prevention	HA
A/Brazil/128/2014	EPI540816	Oswaldo Cruz Institute Fiocruz Laboratory of Respiratory Viruses and Measles (lvrs)	Centers for Disease Control and Prevention	HA
A/Brazil/142/2014	EPI540834	Oswaldo Cruz Institute Fiocruz Laboratory of Respiratory Viruses and Measles (lvrs)	Centers for Disease Control and Prevention	HA
A/Brazil/1445/2017	EPI1197237	Instituto Adolfo Lutz	Centers for Disease Control and Prevention	HA
A/Brazil/1499/2005	EPI608475	?	Other Database Import	HA
A/Brazil/1544/2003	EPI157447	?	Centers for Disease Control and Prevention	HA
A/Brazil/1619/2008	EPI161840	?	Centers for Disease Control and Prevention	HA
A/Brazil/1623/2008	EPI161842	?	Centers for Disease Control and Prevention	HA
A/Brazil/1727/2002	EPI609635	?	Other Database Import	HA
A/Brazil/1732/2002	EPI609811	?	Other Database Import	HA
A/Brazil/1742/2005	EPI145441	?	Other Database Import	HA
A/Brazil/1759/2004	EPI157450	?	Centers for Disease Control and Prevention	HA
A/Brazil/1814/2009	EPI211343	Instituto Adolfo Lutz	Centers for Disease Control and Prevention	HA
A/Brazil/187/2015	EPI631670	Oswaldo Cruz Institute Fiocruz Laboratory of Respiratory Viruses and Measles (lvrs)	Centers for Disease Control and Prevention	HA
A/Brazil/18a/2000	EPI608302	?	Other Database Import	HA
A/Brazil/1945/2006	EPI157452	?	Centers for Disease Control and Prevention	HA
A/Brazil/1958/2007	EPI155820	?	Centers for Disease Control and Prevention	HA
A/Brazil/20/2018	EPI1310585	Instituto Adolfo Lutz	Centers for Disease Control and Prevention	HA
A/Brazil/2030/2002	EPI606251	?	Other Database Import	HA
A/Brazil/2119/2014	EPI540022	Instituto Adolfo Lutz	Centers for Disease Control and Prevention	HA
A/Brazil/2128/2017	EPI1047836	Instituto Adolfo Lutz	Centers for Disease Control and Prevention	HA
A/Brazil/23262/2015	EPI711250	Instituto Adolfo Lutz	Centers for Disease Control and Prevention	HA
A/Brazil/237/2015	EPI634138	Oswaldo Cruz Institute Fiocruz Laboratory of Respiratory Viruses and Measles (lvrs)	Centers for Disease Control and Prevention	HA
A/Brazil/2458/2002	EPI608648	?	Other Database Import	HA
A/Brazil/265/2013	EPI466920	Oswaldo Cruz Institute Fiocruz Laboratory of Respiratory Viruses and Measles (lvrs)	Centers for Disease Control and Prevention	HA
A/Brazil/266/2005	EPI157457	?	Centers for Disease Control and Prevention	HA
A/Brazil/289/2013	EPI465535	Oswaldo Cruz Institute Fiocruz Laboratory of Respiratory Viruses and Measles (lvrs)	Centers for Disease Control and Prevention	HA
A/Brazil/293/2016	EPI829910	Oswaldo Cruz Institute Fiocruz Laboratory of Respiratory Viruses and Measles (lvrs)	Centers for Disease Control and Prevention	HA
A/Brazil/2c/2000	EPI607196	?	Other Database Import	HA
A/Brazil/328/2013	EPI462839	Instituto Adolfo Lutz	Centers for Disease Control and Prevention	HA
A/Brazil/3459/2013	EPI477434	Instituto Adolfo Lutz	Centers for Disease Control and Prevention	HA
A/Brazil/3870/2017	EPI1198355	Instituto Adolfo Lutz	Centers for Disease Control and Prevention	HA
A/Brazil/3873/2013	EPI467419	Instituto Adolfo Lutz	Centers for Disease Control and Prevention	HA
A/Brazil/3972/2014	EPI548892	Instituto Adolfo Lutz	Centers for Disease Control and Prevention	HA
A/Brazil/4139/2018	EPI1313295	Instituto Adolfo Lutz	Centers for Disease Control and Prevention	HA
A/Brazil/4146/2014	EPI549069	Instituto Adolfo Lutz	Centers for Disease Control and Prevention	HA
A/Brazil/4182/2016	EPI767201	Instituto Adolfo Lutz	Centers for Disease Control and Prevention	HA
A/Brazil/4388/2015	EPI670745	Instituto Adolfo Lutz	Centers for Disease Control and Prevention	HA
A/Brazil/440/2015	EPI667604	Instituto Adolfo Lutz	Centers for Disease Control and Prevention	HA
A/Brazil/4445/2015	EPI675168	Instituto Adolfo Lutz	Centers for Disease Control and Prevention	HA
A/Brazil/445/2004	EPI157458	?	Centers for Disease Control and Prevention	HA
A/Brazil/4729/2017	EPI1197181	Instituto Adolfo Lutz	Centers for Disease Control and Prevention	HA
A/Brazil/485/2017	EPI1198395	Instituto Adolfo Lutz	Centers for Disease Control and Prevention	HA
A/Brazil/491/2017	EPI1048989	Instituto Oswaldo Cruz Fiocruz Laboratory of Respiratory Viruses and Measles (lvrs)	Centers for Disease Control and Prevention	HA
A/Brazil/4964/2013	EPI509983	Instituto Adolfo Lutz	Centers for Disease Control and Prevention	HA
A/Brazil/4b/2000	EPI608511	?	Other Database Import	HA
A/Brazil/5/2002	EPI1938049	WHO Collaborating Centre For Reference and Research On Influenza	WHO Collaborating Centre For Reference and Research On Influenza	HA
A/Brazil/515/2015	EPI688219	Oswaldo Cruz Institute Fiocruz Laboratory of Respiratory Viruses and Measles (lvrs)	Centers for Disease Control and Prevention	HA
A/Brazil/523/2015	EPI688203	Oswaldo Cruz Institute Fiocruz Laboratory of Respiratory Viruses and Measles (lvrs)	Centers for Disease Control and Prevention	HA
A/Brazil/529/2017	EPI1049019	Instituto Oswaldo Cruz Fiocruz Laboratory of Respiratory Viruses and Measles (lvrs)	Centers for Disease Control and Prevention	HA
A/Brazil/56/2015	EPI643927	Oswaldo Cruz Institute Fiocruz Laboratory of Respiratory Viruses and Measles (lvrs)	Centers for Disease Control and Prevention	HA
A/Brazil/5613/2011	EPI335877	Instituto Adolfo Lutz	Centers for Disease Control and Prevention	HA
A/Brazil/6029/2018	EPI1262535	Instituto Adolfo Lutz	Centers for Disease Control and Prevention	HA
A/Brazil/610/2010	EPI279999	Oswaldo Cruz Institute Fiocruz Laboratory of Respiratory Viruses and Measles (lvrs)	Centers for Disease Control and Prevention	HA
A/Brazil/615/2004	EPI157459	?	Centers for Disease Control and Prevention	HA
A/Brazil/6359/2016	EPI824886	Instituto Adolfo Lutz	Centers for Disease Control and Prevention	HA
A/Brazil/6531/2017	EPI1180704	Instituto Adolfo Lutz	Centers for Disease Control and Prevention	HA
A/Brazil/6863/2017	EPI1047819	Instituto Adolfo Lutz	Centers for Disease Control and Prevention	HA
A/Brazil/694/2000	EPI606690	?	Other Database Import	HA
A/Brazil/695/2001	EPI609420	?	Other Database Import	HA
A/Brazil/70859/2015	EPI722512	Instituto Adolfo Lutz	Centers for Disease Control and Prevention	HA
A/Brazil/718/2000	EPI608535	?	Other Database Import	HA
A/Brazil/71886/2015	EPI715186	Instituto Adolfo Lutz	Centers for Disease Control and Prevention	HA
A/Brazil/7331/2018	EPI1313343	Instituto Adolfo Lutz	Centers for Disease Control and Prevention	HA
A/Brazil/7588/2015	EPI670785	Instituto Adolfo Lutz	Centers for Disease Control and Prevention	HA
A/Brazil/791/2010	EPI280002	Oswaldo Cruz Institute Fiocruz Laboratory of Respiratory Viruses and Measles (lvrs)	Centers for Disease Control and Prevention	HA
A/Brazil/7920/2012	EPI387784	Instituto Adolfo Lutz	Centers for Disease Control and Prevention	HA
A/Brazil/79214/2001	EPI606048	?	Other Database Import	HA
A/Brazil/79285/2001	EPI609367	?	Other Database Import	HA
A/Brazil/8004/2015	EPI639181	Instituto Adolfo Lutz	Centers for Disease Control and Prevention	HA
A/Brazil/822/2001	EPI608720	?	Other Database Import	HA
A/Brazil/8285/2017	EPI1198708	Instituto Adolfo Lutz	Centers for Disease Control and Prevention	HA
A/Brazil/8456/2012	EPI387772	Instituto Adolfo Lutz	Centers for Disease Control and Prevention	HA
A/Brazil/8751/2012	EPI387760	Instituto Adolfo Lutz	Centers for Disease Control and Prevention	HA
A/Brazil/884/2009	EPI211361	National Influenza Center	Centers for Disease Control and Prevention	HA
A/Brazil/933/2009	EPI211358	National Influenza Center	Centers for Disease Control and Prevention	HA
A/Brazil/9492/2015	EPI631749	Instituto Adolfo Lutz	Centers for Disease Control and Prevention	HA
A/Brazil/9512/2017	EPI1047803	Instituto Adolfo Lutz	Centers for Disease Control and Prevention	HA
A/Brazil/9555/2018	EPI1310577	Instituto Adolfo Lutz	Centers for Disease Control and Prevention	HA
A/Brazil/9879/2014	EPI548958	Instituto Adolfo Lutz	Centers for Disease Control and Prevention	HA
A/Brazil/991/2000	EPI606877	?	Other Database Import	HA
A/Brazil/BL-324-02/2003	EPI145972	?	Other Database Import	HA
A/Brazil/BR-1609/2003	EPI145973	?	Other Database Import	HA
A/Brazil/BR-1945/2006	EPI145975	?	Other Database Import	HA
A/Brazil/BR-IAL-1499/2005	EPI145976	?	Other Database Import	HA
A/Brazil/BR-IAL-266/2005	EPI145980	?	Other Database Import	HA
A/Brazil/BR-IAL-445/2004	EPI145981	?	Other Database Import	HA
A/Brazil/BR-IAL-615/2004	EPI145982	?	Other Database Import	HA
A/Brazil/BR-IAL1544/2003	EPI145983	?	Other Database Import	HA
A/Brazil/IAL1727/2003	EPI157462	?	Centers for Disease Control and Prevention	HA
A/Bremen/1/2010	EPI302188	Robert Koch Institute	National Institute For Medical Research	HA
A/Bremen/19/2012	EPI576340	?	Robert Koch Institute	HA
A/Bremen/27/2017	EPI1040716	Robert Koch Institute	Crick Worldwide Influenza Centre	HA
A/Brest/1998/2019	EPI1478652	Institut Pasteur	Institut Pasteur	HA
A/Brest/2001/2019	EPI1478668	Institut Pasteur	Institut Pasteur	HA
A/Brest/2002/2019	EPI1478676	Institut Pasteur	Institut Pasteur	HA
A/Bretagne/1413/2017	EPI1087624	Institut Pasteur	Institut Pasteur	HA
A/Bretagne/1564/2015	EPI646041	Institut Pasteur	Crick Worldwide Influenza Centre	HA
A/Bretagne/1661/2015	EPI646045	Institut Pasteur	Crick Worldwide Influenza Centre	HA
A/Bretagne/2248/2010	EPI309693	Crr Virus Influenza Region Sud	National Institute For Medical Research	HA
A/Bretagne/2842/2016	EPI856658	?	Institut Pasteur	HA
A/Bretagne/2884/2016	EPI861416	?	Institut Pasteur	HA
A/Brisbane/1/2002	EPI1938051	Queensland Health Forensic and Scientific Services	WHO Collaborating Centre For Reference and Research On Influenza	HA
A/Brisbane/1/2003	EPI1447357	Queensland Health Scientific Services	WHO Collaborating Centre For Reference and Research On Influenza	HA
A/Brisbane/1/2004	EPI116845	Queensland Health Forensic and Scientific Services	Other Database Import	HA
A/Brisbane/1/2005	EPI1989552	Queensland Health Forensic and Scientific Services	WHO Collaborating Centre For Reference and Research On Influenza	HA
A/Brisbane/1/2006	EPI123553	?	Other Database Import	HA
A/Brisbane/1/2012	EPI376859	Queensland Health Scientific Services	WHO Collaborating Centre For Reference and Research On Influenza	HA
A/Brisbane/1/2013	EPI526663	Queensland Health Scientific Services	WHO Collaborating Centre For Reference and Research On Influenza	HA
A/Brisbane/1/2017	EPI903919	Queensland Health Scientific Services	WHO Collaborating Centre For Reference and Research On Influenza	HA
A/Brisbane/10/2000	EPI1919312	Queensland Health Forensic and Scientific Services	WHO Collaborating Centre For Reference and Research On Influenza	HA
A/Brisbane/10/2007	EPI545338	Queensland Health Scientific Services	Other Database Import	HA
A/Brisbane/10/2008	EPI608590	Queensland Health Scientific Services	Other Database Import	HA
A/Brisbane/100/1999	EPI1886214	Queensland Health Forensic and Scientific Services	WHO Collaborating Centre For Reference and Research On Influenza	HA
A/Brisbane/100/2009	EPI228277	Queensland Health Scientific Services	WHO Collaborating Centre For Reference and Research On Influenza	HA
A/Brisbane/100/2014	EPI541128	Queensland Health Scientific Services	WHO Collaborating Centre For Reference and Research On Influenza	HA
A/Brisbane/1001/2017	EPI1057179	Institute of Medical and Veterinary Science (imvs)	WHO Collaborating Centre For Reference and Research On Influenza	HA
A/Brisbane/1006/2015	EPI676092	Institute of Medical and Veterinary Science (imvs)	WHO Collaborating Centre For Reference and Research On Influenza	HA
A/Brisbane/101/2005	EPI117333	?	Other Database Import	HA
A/Brisbane/1016/2018	EPI1335591	Institute of Medical and Veterinary Science (imvs)	WHO Collaborating Centre For Reference and Research On Influenza	HA
A/Brisbane/1028/2018	EPI1359581	Institute of Medical and Veterinary Science (imvs)	WHO Collaborating Centre For Reference and Research On Influenza	HA
A/Brisbane/107/2015	EPI652362	Queensland Health Scientific Services	WHO Collaborating Centre For Reference and Research On Influenza	HA
A/Brisbane/1094/2017	EPI1179340	Institute of Medical and Veterinary Science (imvs)	WHO Collaborating Centre For Reference and Research On Influenza	HA
A/Brisbane/1097/2017	EPI1179423	Institute of Medical and Veterinary Science (imvs)	WHO Collaborating Centre For Reference and Research On Influenza	HA
A/Brisbane/1098/2017	EPI1153071	Institute of Medical and Veterinary Science (imvs)	WHO Collaborating Centre For Reference and Research On Influenza	HA
A/Brisbane/11/2000	EPI1919313	Queensland Health Forensic and Scientific Services	WHO Collaborating Centre For Reference and Research On Influenza	HA
[truncated: 32,208 more rows]
